# Supplementary material for: Dominant Expression of DCLK1 in Human Pancreatic Cancer Stem Cells Accelerates Tumor Invasion and Metastasis
Source: PLoS One. 2016 Jan 14;11(1):e0146564. doi: 10.1371/journal.pone.0146564 (PMC4713149; doi:10.1371/journal.pone.0146564)
Supplement: S1 Data — (XLSX) [file pone.0146564.s001.xlsx]

## Sheet: Sheet1
Narabi_54613	Probe Set ID	KLM1_N(normalized)	KLM1_P(normalized)	KLM1_P/KLM1_N	KLM1_P/KLM1_N (log2)	KLM1_N(Flag)	KLM1_P(Flag)	Annotation Date	Representative Public ID	UniGene ID	Gene Title	Gene Symbol	Chromosomal Location	Ensembl	Entrez Gene	SwissProt	Gene Ontology Biological Process	Gene Ontology Cellular Component	Gene Ontology Molecular Function	Pathway
23879	214580_x_at	94.0342	2882.38	30.6524	4.93793	P	P	2012-10-29	AL569511	Hs.708950	keratin 6A /// keratin 6B /// keratin 6C	KRT6A /// KRT6B /// KRT6C	chr12q13.13	ENSG00000205420	286887 /// 3853 /// 3854	A8K2I0 /// B2R853 /// B4DKV4 /// B4DRR0 /// B4DRU6 /// B4DRY0 /// B4DWU6 /// E7EQV7 /// E7EUE8 /// F5H6G5 /// P02538 /// P04259 /// P48668	0007010 // cytoskeleton organization // non-traceable author statement /// 0007398 // ectoderm development // traceable author statement /// 0008284 // positive regulation of cell proliferation // non-traceable author statement /// 0030154 // cell differentiation // non-traceable author statement	0005882 // intermediate filament // traceable author statement /// 0005882 // intermediate filament // non-traceable author statement /// 0005882 // intermediate filament // inferred from electronic annotation /// 0045095 // keratin filament // inferred from electronic annotation	0005198 // structural molecule activity // non-traceable author statement /// 0005198 // structural molecule activity // inferred from electronic annotation /// 0005200 // structural constituent of cytoskeleton // traceable author statement /// 0005200 // structural constituent of cytoskeleton // non-traceable author statement /// 0005515 // protein binding // inferred from physical interaction	---
18540	209125_at	303.769	6639.61	21.8574	4.45005	P	P	2012-10-29	J00269	Hs.700779	keratin 6A	KRT6A	chr12q13.13	---	3853	A8K2I0 /// B4DRR0 /// B4DRU6 /// B4DWU6 /// E7EUE8 /// P02538	0007398 // ectoderm development // traceable author statement /// 0008284 // positive regulation of cell proliferation // non-traceable author statement /// 0030154 // cell differentiation // non-traceable author statement	0005882 // intermediate filament // traceable author statement /// 0005882 // intermediate filament // inferred from electronic annotation /// 0045095 // keratin filament // inferred from electronic annotation	0005198 // structural molecule activity // inferred from electronic annotation /// 0005200 // structural constituent of cytoskeleton // non-traceable author statement /// 0005515 // protein binding // inferred from physical interaction	---
14847	205399_at	344.187	4054.17	11.779	3.55815	P	P	2012-10-29	NM_004734	Hs.507755	doublecortin-like kinase 1	DCLK1	chr13q13	ENSG00000133083	9201	B7Z2T7 /// B7Z5K4 /// B7Z655 /// O15075 /// Q5VZY9	0006468 // protein phosphorylation // traceable author statement /// 0006468 // protein phosphorylation // inferred from electronic annotation /// 0007275 // multicellular organismal development // inferred from electronic annotation /// 0007399 // nervous system development // traceable author statement /// 0007399 // nervous system development // inferred from electronic annotation /// 0007417 …	0005622 // intracellular // inferred from electronic annotation /// 0005887 // integral to plasma membrane // traceable author statement	0000166 // nucleotide binding // inferred from electronic annotation /// 0004672 // protein kinase activity // traceable author statement /// 0004672 // protein kinase activity // inferred from electronic annotation /// 0004674 // protein serine/threonine kinase activity // inferred from electronic annotation /// 0005057 // receptor signaling protein activity // traceable author statement /// 000…	---
15215	205767_at	157.891	1402.66	8.8837	3.15116	P	P	2012-10-29	NM_001432	Hs.115263	epiregulin	EREG	chr4q13.3	ENSG00000124882	2069	B2RC66 /// O14944	0001525 // angiogenesis // inferred from electronic annotation /// 0001550 // ovarian cumulus expansion // inferred from sequence or structural similarity /// 0001550 // ovarian cumulus expansion // inferred from electronic annotation /// 0001556 // oocyte maturation // inferred from sequence or structural similarity /// 0001556 // oocyte maturation // inferred from electronic annotation /// 0001…	0005576 // extracellular region // traceable author statement /// 0005576 // extracellular region // inferred from electronic annotation /// 0005615 // extracellular space // inferred from direct assay /// 0005615 // extracellular space // inferred from electronic annotation /// 0005886 // plasma membrane // inferred from electronic annotation /// 0005887 // integral to plasma membrane // traceab…	0005154 // epidermal growth factor receptor binding // inferred from sequence or structural similarity /// 0005154 // epidermal growth factor receptor binding // traceable author statement /// 0005154 // epidermal growth factor receptor binding // inferred from electronic annotation /// 0005515 // protein binding // inferred from physical interaction /// 0008083 // growth factor activity // infer…	---
14512	205064_at	260.337	2203.34	8.46342	3.08124	P	P	2012-10-29	NM_003125	Hs.1076	small proline-rich protein 1B	SPRR1B	chr1q21-q22	---	6699	P22528 /// Q2I377	0008544 // epidermis development // traceable author statement /// 0018149 // peptide cross-linking // inferred from direct assay /// 0018149 // peptide cross-linking // inferred from electronic annotation /// 0030216 // keratinocyte differentiation // inferred from direct assay /// 0031424 // keratinization // inferred from electronic annotation	0001533 // cornified envelope // inferred from direct assay /// 0005737 // cytoplasm // inferred from electronic annotation /// 0005737 // cytoplasm // traceable author statement	0005198 // structural molecule activity // inferred from direct assay /// 0005198 // structural molecule activity // traceable author statement /// 0030674 // protein binding, bridging // inferred from direct assay	---
24598	215303_at	45.9644	370.219	8.05446	3.00979	P	P	2012-10-29	BE046461	Hs.507755	doublecortin-like kinase 1	DCLK1	chr13q13	ENSG00000133083	9201	B7Z2T7 /// B7Z5K4 /// B7Z655 /// O15075 /// Q5VZY9	0006468 // protein phosphorylation // traceable author statement /// 0006468 // protein phosphorylation // inferred from electronic annotation /// 0007275 // multicellular organismal development // inferred from electronic annotation /// 0007399 // nervous system development // traceable author statement /// 0007399 // nervous system development // inferred from electronic annotation /// 0007417 …	0005622 // intracellular // inferred from electronic annotation /// 0005887 // integral to plasma membrane // traceable author statement	0000166 // nucleotide binding // inferred from electronic annotation /// 0004672 // protein kinase activity // traceable author statement /// 0004672 // protein kinase activity // inferred from electronic annotation /// 0004674 // protein serine/threonine kinase activity // inferred from electronic annotation /// 0005057 // receptor signaling protein activity // traceable author statement /// 000…	---
40217	230962_at	36.4783	280.37	7.68594	2.94222	P	P	2012-10-29	BE672499	Hs.507755	doublecortin-like kinase 1	DCLK1	chr13q13	ENSG00000133083	9201	B7Z2T7 /// B7Z5K4 /// B7Z655 /// O15075 /// Q5VZY9	0006468 // protein phosphorylation // traceable author statement /// 0006468 // protein phosphorylation // inferred from electronic annotation /// 0007275 // multicellular organismal development // inferred from electronic annotation /// 0007399 // nervous system development // traceable author statement /// 0007399 // nervous system development // inferred from electronic annotation /// 0007417 …	0005622 // intracellular // inferred from electronic annotation /// 0005887 // integral to plasma membrane // traceable author statement	0000166 // nucleotide binding // inferred from electronic annotation /// 0004672 // protein kinase activity // traceable author statement /// 0004672 // protein kinase activity // inferred from electronic annotation /// 0004674 // protein serine/threonine kinase activity // inferred from electronic annotation /// 0005057 // receptor signaling protein activity // traceable author statement /// 000…	---
18541	209126_x_at	325.628	2385.95	7.32722	2.87327	P	P	2012-10-29	L42612	Hs.708950	keratin 6B	KRT6B	chr12q13.13	ENSG00000185479	3854	B4DKV4 /// F5H6G5 /// P04259	0007398 // ectoderm development // traceable author statement	0005882 // intermediate filament // inferred from electronic annotation /// 0045095 // keratin filament // inferred from electronic annotation	0005198 // structural molecule activity // inferred from electronic annotation /// 0005200 // structural constituent of cytoskeleton // traceable author statement	---
50518	241268_x_at	24.2147	172.911	7.14075	2.83607	P	P	2012-10-29	AI939447	---	---	---	---	---	---	---	---	---	---	---
13920	204472_at	136.185	952.711	6.99569	2.80647	P	P	2012-10-29	NM_005261	Hs.654463	GTP binding protein overexpressed in skeletal muscle	GEM	chr8q13-q21	---	2669	E5RJF9 /// P55040	0006184 // GTP catabolic process // inferred from direct assay /// 0006184 // GTP catabolic process // inferred from electronic annotation /// 0006955 // immune response // traceable author statement /// 0007165 // signal transduction // traceable author statement /// 0007165 // signal transduction // inferred from electronic annotation /// 0007166 // cell surface receptor signaling pathway // tr…	0005886 // plasma membrane // inferred from electronic annotation /// 0009898 // internal side of plasma membrane // inferred from direct assay /// 0016020 // membrane // inferred from electronic annotation	0000166 // nucleotide binding // inferred from electronic annotation /// 0000287 // magnesium ion binding // inferred from direct assay /// 0003924 // GTPase activity // inferred from direct assay /// 0003924 // GTPase activity // inferred from electronic annotation /// 0005515 // protein binding // inferred from physical interaction /// 0005516 // calmodulin binding // inferred from electronic a…	---
23621	214321_at	79.7099	473.84	5.94456	2.57157	P	P	2012-10-29	BF440025	Hs.235935	nephroblastoma overexpressed	NOV	chr8q24.1	---	4856	B4DFW1 /// P48745	0001558 // regulation of cell growth // inferred from electronic annotation	0005576 // extracellular region // inferred from electronic annotation /// 0030424 // axon // inferred from electronic annotation /// 0030425 // dendrite // inferred from electronic annotation /// 0031012 // extracellular matrix // inferred from electronic annotation /// 0043025 // neuronal cell body // inferred from electronic annotation /// 0043231 // intracellular membrane-bounded organelle //…	0005520 // insulin-like growth factor binding // inferred from electronic annotation /// 0008083 // growth factor activity // inferred from electronic annotation	---
3223	1556773_at	135.991	732.566	5.38686	2.42945	P	P	2012-10-29	M31157	Hs.670716	---	---	---	---	---	Q15252	---	---	---	---
16619	207173_x_at	45.5858	231.647	5.08156	2.34527	P	P	2012-10-29	D21254	Hs.116471	cadherin 11, type 2, OB-cadherin (osteoblast)	CDH11	chr16q21	ENSG00000140937	1009	B4DMA7 /// B7Z2M1 /// F5H2W2 /// F5H7U9 /// H3BP26 /// H3BPQ2 /// H3BQB5 /// H3BQH2 /// H3BR78 /// H3BSM4 /// H3BUU9 /// P55287 /// Q59EQ1 /// Q96CZ9	0001501 // skeletal system development // traceable author statement /// 0001503 // ossification // non-traceable author statement /// 0007155 // cell adhesion // traceable author statement /// 0007155 // cell adhesion // inferred from electronic annotation /// 0007156 // homophilic cell adhesion // non-traceable author statement /// 0007156 // homophilic cell adhesion // inferred from electronic…	0005737 // cytoplasm // inferred from electronic annotation /// 0005886 // plasma membrane // traceable author statement /// 0005886 // plasma membrane // inferred from electronic annotation /// 0016020 // membrane // inferred from electronic annotation /// 0016021 // integral to membrane // non-traceable author statement /// 0016021 // integral to membrane // inferred from electronic annotation	0005509 // calcium ion binding // inferred from electronic annotation	---
18765	209351_at	382.77	1944.12	5.07907	2.34456	P	P	2012-10-29	BC002690	Hs.654380	keratin 14	KRT14	chr17q12-q21	ENSG00000186847	3861	P02533 /// Q13092	0008544 // epidermis development // traceable author statement /// 0010043 // response to zinc ion // inferred from electronic annotation /// 0010212 // response to ionizing radiation // inferred from electronic annotation /// 0030855 // epithelial cell differentiation // inferred from electronic annotation /// 0031581 // hemidesmosome assembly // traceable author statement /// 0034329 // cell ju…	0005622 // intracellular // inferred from electronic annotation /// 0005634 // nucleus // inferred from direct assay /// 0005634 // nucleus // inferred from electronic annotation /// 0005730 // nucleolus // inferred from direct assay /// 0005737 // cytoplasm // inferred from direct assay /// 0005737 // cytoplasm // inferred from electronic annotation /// 0005739 // mitochondrion // inferred from …	0005198 // structural molecule activity // inferred from electronic annotation /// 0005200 // structural constituent of cytoskeleton // traceable author statement /// 0005515 // protein binding // inferred from physical interaction /// 0030280 // structural constituent of epidermis // non-traceable author statement	---
33742	224480_s_at	1190.29	5905.47	4.96138	2.31074	P	P	2012-10-29	BC006236	Hs.99196	1-acylglycerol-3-phosphate O-acyltransferase 9	AGPAT9	chr4q21.23	ENSG00000138678	84803	Q53EU6	0008152 // metabolic process // inferred from electronic annotation /// 0008654 // phospholipid biosynthetic process // inferred from electronic annotation /// 0016024 // CDP-diacylglycerol biosynthetic process // inferred from electronic annotation /// 0019432 // triglyceride biosynthetic process // inferred from direct assay /// 0019432 // triglyceride biosynthetic process // inferred from elec…	0005783 // endoplasmic reticulum // inferred from direct assay /// 0005783 // endoplasmic reticulum // inferred from electronic annotation /// 0005789 // endoplasmic reticulum membrane // inferred from direct assay /// 0005789 // endoplasmic reticulum membrane // traceable author statement /// 0005789 // endoplasmic reticulum membrane // inferred from electronic annotation /// 0016020 // membrane…	0004366 // glycerol-3-phosphate O-acyltransferase activity // inferred from direct assay /// 0004366 // glycerol-3-phosphate O-acyltransferase activity // inferred from electronic annotation /// 0016740 // transferase activity // inferred from electronic annotation /// 0016746 // transferase activity, transferring acyl groups // inferred from electronic annotation	---
11885	202436_s_at	767.391	3803.61	4.95655	2.30934	P	P	2012-10-29	AU144855	Hs.154654	cytochrome P450, family 1, subfamily B, polypeptide 1	CYP1B1	chr2p22.2	ENSG00000138061	1545	B4DLK5 /// B4E1I9 /// Q16678 /// Q53TK1 /// Q5TZV6	0001525 // angiogenesis // inferred from electronic annotation /// 0006725 // cellular aromatic compound metabolic process // inferred from electronic annotation /// 0006805 // xenobiotic metabolic process // traceable author statement /// 0007601 // visual perception // traceable author statement /// 0008210 // estrogen metabolic process // inferred from electronic annotation /// 0009404 // toxi…	0005783 // endoplasmic reticulum // inferred from electronic annotation /// 0005789 // endoplasmic reticulum membrane // traceable author statement /// 0005789 // endoplasmic reticulum membrane // inferred from electronic annotation /// 0005792 // microsome // inferred from electronic annotation /// 0016020 // membrane // inferred from electronic annotation	0004497 // monooxygenase activity // traceable author statement /// 0004497 // monooxygenase activity // inferred from electronic annotation /// 0005506 // iron ion binding // inferred from electronic annotation /// 0009055 // electron carrier activity // inferred from electronic annotation /// 0016491 // oxidoreductase activity // inferred from electronic annotation /// 0016705 // oxidoreductase…	---
34200	224941_at	35.7453	175.221	4.90194	2.29335	P	P	2012-10-29	BF107618	Hs.643599	pregnancy-associated plasma protein A, pappalysin 1	PAPPA	chr9q33.2	ENSG00000182752	5069	B4DTA7 /// B4DTA8 /// E7EMD3 /// F5GZ19 /// Q13219 /// Q7Z613 /// Q86YM8 /// Q8IWT8	0006508 // proteolysis // inferred from electronic annotation /// 0007565 // female pregnancy // non-traceable author statement /// 0007565 // female pregnancy // traceable author statement /// 0030154 // cell differentiation // inferred from electronic annotation	0005576 // extracellular region // inferred from direct assay /// 0005576 // extracellular region // non-traceable author statement /// 0005576 // extracellular region // traceable author statement /// 0005576 // extracellular region // inferred from electronic annotation /// 0016020 // membrane // inferred from electronic annotation	0004175 // endopeptidase activity // inferred from electronic annotation /// 0008233 // peptidase activity // inferred from electronic annotation /// 0008237 // metallopeptidase activity // inferred from direct assay /// 0008237 // metallopeptidase activity // non-traceable author statement /// 0008237 // metallopeptidase activity // inferred from electronic annotation /// 0008270 // zinc ion bin…	---
11886	202437_s_at	744.703	3584.67	4.81356	2.2671	P	P	2012-10-29	NM_000104	Hs.154654	cytochrome P450, family 1, subfamily B, polypeptide 1	CYP1B1	chr2p22.2	ENSG00000138061	1545	B4DLK5 /// B4E1I9 /// Q16678 /// Q53TK1 /// Q5TZV6	0001525 // angiogenesis // inferred from electronic annotation /// 0006725 // cellular aromatic compound metabolic process // inferred from electronic annotation /// 0006805 // xenobiotic metabolic process // traceable author statement /// 0007601 // visual perception // traceable author statement /// 0008210 // estrogen metabolic process // inferred from electronic annotation /// 0009404 // toxi…	0005783 // endoplasmic reticulum // inferred from electronic annotation /// 0005789 // endoplasmic reticulum membrane // traceable author statement /// 0005789 // endoplasmic reticulum membrane // inferred from electronic annotation /// 0005792 // microsome // inferred from electronic annotation /// 0016020 // membrane // inferred from electronic annotation	0004497 // monooxygenase activity // traceable author statement /// 0004497 // monooxygenase activity // inferred from electronic annotation /// 0005506 // iron ion binding // inferred from electronic annotation /// 0009055 // electron carrier activity // inferred from electronic annotation /// 0016491 // oxidoreductase activity // inferred from electronic annotation /// 0016705 // oxidoreductase…	---
11884	202435_s_at	564.462	2693.45	4.77172	2.25451	P	P	2012-10-29	AU154504	Hs.154654	cytochrome P450, family 1, subfamily B, polypeptide 1	CYP1B1	chr2p22.2	ENSG00000138061	1545	B4DLK5 /// B4E1I9 /// Q16678 /// Q53TK1 /// Q5TZV6	0001525 // angiogenesis // inferred from electronic annotation /// 0006725 // cellular aromatic compound metabolic process // inferred from electronic annotation /// 0006805 // xenobiotic metabolic process // traceable author statement /// 0007601 // visual perception // traceable author statement /// 0008210 // estrogen metabolic process // inferred from electronic annotation /// 0009404 // toxi…	0005783 // endoplasmic reticulum // inferred from electronic annotation /// 0005789 // endoplasmic reticulum membrane // traceable author statement /// 0005789 // endoplasmic reticulum membrane // inferred from electronic annotation /// 0005792 // microsome // inferred from electronic annotation /// 0016020 // membrane // inferred from electronic annotation	0004497 // monooxygenase activity // traceable author statement /// 0004497 // monooxygenase activity // inferred from electronic annotation /// 0005506 // iron ion binding // inferred from electronic annotation /// 0009055 // electron carrier activity // inferred from electronic annotation /// 0016491 // oxidoreductase activity // inferred from electronic annotation /// 0016705 // oxidoreductase…	---
44858	235608_at	49.6486	235.875	4.7509	2.2482	P	P	2012-10-29	AI863194	Hs.659597	---	---	---	---	---	---	---	---	---	---
25758	216466_at	13.4869	60.0628	4.45342	2.15492	P	P	2012-10-29	AL080104	Hs.655301	neuron navigator 3	NAV3	chr12q14.3	ENSG00000067798	89795	B4DH94 /// B4DPW6 /// E7ER12 /// E7EUA9 /// E7EUC6 /// F8VZV4 /// H0YHA8 /// H0YHX7 /// H0YI04 /// H0YI14 /// Q6PJB7 /// Q8IVL0	---	0005634 // nucleus // inferred from electronic annotation /// 0005635 // nuclear envelope // inferred from electronic annotation /// 0005640 // nuclear outer membrane // inferred from electronic annotation /// 0016020 // membrane // inferred from electronic annotation	0000166 // nucleotide binding // inferred from electronic annotation /// 0005524 // ATP binding // inferred from electronic annotation /// 0017111 // nucleoside-triphosphatase activity // inferred from electronic annotation	---
48743	239493_at	31.5021	136.155	4.32209	2.11173	P	P	2012-10-29	AI984074	Hs.605803	ribosomal protein L7	RPL7	chr8q21.11	ENSG00000147604	6129	A8MUD9 /// C9JIJ5 /// C9JZ88 /// P18124	0000184 // nuclear-transcribed mRNA catabolic process, nonsense-mediated decay // traceable author statement /// 0006364 // rRNA processing // inferred from mutant phenotype /// 0006412 // translation // non-traceable author statement /// 0006412 // translation // traceable author statement /// 0006412 // translation // inferred from electronic annotation /// 0006413 // translational initiation /…	0005622 // intracellular // inferred from electronic annotation /// 0005829 // cytosol // traceable author statement /// 0005840 // ribosome // inferred from electronic annotation /// 0022625 // cytosolic large ribosomal subunit // inferred from direct assay /// 0022625 // cytosolic large ribosomal subunit // traceable author statement /// 0030529 // ribonucleoprotein complex // inferred from dir…	0003677 // DNA binding // inferred from direct assay /// 0003723 // RNA binding // traceable author statement /// 0003723 // RNA binding // inferred from electronic annotation /// 0003729 // mRNA binding // inferred from direct assay /// 0003735 // structural constituent of ribosome // non-traceable author statement /// 0003735 // structural constituent of ribosome // inferred from electronic ann…	Ribosomal_Proteins // GenMAPP
17052	207610_s_at	35.1522	149.62	4.25635	2.08962	P	P	2012-10-29	NM_013447	Hs.531619	egf-like module containing, mucin-like, hormone receptor-like 2	EMR2	chr19p13.1	ENSG00000127507	30817	A0JNV7 /// A6NLR0 /// A8K6W1 /// B4DQ88 /// B4DQ96 /// B4DWB8 /// E7ESD7 /// Q53GP0 /// Q7Z618 /// Q9H7M4 /// Q9H7Q2 /// Q9UHX3	0006954 // inflammatory response // inferred from electronic annotation /// 0007155 // cell adhesion // inferred from mutant phenotype /// 0007155 // cell adhesion // inferred from electronic annotation /// 0007165 // signal transduction // inferred from electronic annotation /// 0007166 // cell surface receptor signaling pathway // inferred from electronic annotation /// 0007186 // G-protein cou…	0005886 // plasma membrane // traceable author statement /// 0005886 // plasma membrane // inferred from electronic annotation /// 0016020 // membrane // inferred from electronic annotation /// 0016021 // integral to membrane // inferred from electronic annotation /// 0016021 // integral to membrane // traceable author statement /// 0031256 // leading edge membrane // inferred from direct assay /…	0004871 // signal transducer activity // inferred from electronic annotation /// 0004872 // receptor activity // inferred from electronic annotation /// 0004888 // transmembrane signaling receptor activity // inferred from electronic annotation /// 0004930 // G-protein coupled receptor activity // inferred from electronic annotation /// 0004930 // G-protein coupled receptor activity // traceable …	GPCRDB_Class_B_Secretin-like // GenMAPP /// GPCRDB_Other // GenMAPP
4346	1558683_a_at	49.9558	209.628	4.19627	2.06911	P	P	2012-10-29	AI990940	Hs.505924	high mobility group AT-hook 2	HMGA2	chr12q15	ENSG00000149948	8091	B2KX90 /// D3TVS5 /// F5H2A4 /// F5H2U8 /// F5H6H0 /// F6LHU9 /// H0YFY4 /// P52926 /// Q1M183 /// Q1M185 /// Q1M186 /// Q1M187 /// Q1M188 /// Q59EF8	0000122 // negative regulation of transcription from RNA polymerase II promoter // inferred from direct assay /// 0001837 // epithelial to mesenchymal transition // inferred from mutant phenotype /// 0002062 // chondrocyte differentiation // inferred from direct assay /// 0003131 // mesodermal-endodermal cell signaling // inferred from mutant phenotype /// 0006284 // base-excision repair // infer…	0000228 // nuclear chromosome // inferred from sequence or structural similarity /// 0000228 // nuclear chromosome // inferred from electronic annotation /// 0000785 // chromatin // inferred from electronic annotation /// 0005634 // nucleus // inferred from direct assay /// 0005634 // nucleus // inferred from electronic annotation /// 0032993 // protein-DNA complex // inferred from direct assay /…	0000975 // regulatory region DNA binding // inferred from direct assay /// 0000988 // protein binding transcription factor activity // inferred from direct assay /// 0001047 // core promoter binding // inferred from direct assay /// 0001071 // nucleic acid binding transcription factor activity // inferred from direct assay /// 0001077 // RNA polymerase II core promoter proximal region sequence-sp…	---
20709	211372_s_at	320.542	1321.92	4.124	2.04404	P	P	2012-10-29	U64094	Hs.25333	interleukin 1 receptor, type II	IL1R2	chr2q12	ENSG00000115590	7850	C9JNR0 /// P27930 /// Q6PIW7	0006955 // immune response // traceable author statement	0005576 // extracellular region // inferred from electronic annotation /// 0005886 // plasma membrane // traceable author statement /// 0005886 // plasma membrane // inferred from electronic annotation /// 0016020 // membrane // inferred from electronic annotation /// 0016021 // integral to membrane // inferred from electronic annotation	0004872 // receptor activity // inferred from electronic annotation /// 0004908 // interleukin-1 receptor activity // traceable author statement /// 0004908 // interleukin-1 receptor activity // inferred from electronic annotation /// 0004910 // interleukin-1, Type II, blocking receptor activity // inferred from electronic annotation /// 0005515 // protein binding // inferred from physical intera…	---
24690	215395_x_at	64.2395	261.95	4.07772	2.02776	P	P	2012-10-29	U66061	---	protease, serine, 3 pseudogene 2	PRSS3P2	chr7q34	ENSG00000250606 /// ENSG00000260250	154754	---	---	---	---	---
8169	1566146_x_at	20.2675	82.4803	4.06958	2.02488	P	P	2012-10-29	AK098337	Hs.637456	---	---	---	---	---	---	---	---	---	---
14851	205403_at	489.311	1982.8	4.05222	2.01871	P	P	2012-10-29	NM_004633	Hs.25333	interleukin 1 receptor, type II	IL1R2	chr2q12	ENSG00000115590	7850	C9JNR0 /// P27930 /// Q6PIW7	0006955 // immune response // traceable author statement	0005576 // extracellular region // inferred from electronic annotation /// 0005886 // plasma membrane // traceable author statement /// 0005886 // plasma membrane // inferred from electronic annotation /// 0016020 // membrane // inferred from electronic annotation /// 0016021 // integral to membrane // inferred from electronic annotation	0004872 // receptor activity // inferred from electronic annotation /// 0004908 // interleukin-1 receptor activity // traceable author statement /// 0004908 // interleukin-1 receptor activity // inferred from electronic annotation /// 0004910 // interleukin-1, Type II, blocking receptor activity // inferred from electronic annotation /// 0005515 // protein binding // inferred from physical intera…	---
35744	226487_at	61.3386	244.619	3.98801	1.99567	P	P	2012-10-29	BE551088	Hs.661785	family with sequence similarity 222, member A	FAM222A	chr12q24.11	ENSG00000139438	84915	Q5U5X8	---	---	---	---
283	1552658_a_at	69.6726	277.137	3.97771	1.99194	P	P	2012-10-29	NM_014903	Hs.655301	neuron navigator 3	NAV3	chr12q14.3	ENSG00000067798	89795	B4DH94 /// B4DPW6 /// E7ER12 /// E7EUA9 /// E7EUC6 /// F8VZV4 /// H0YHA8 /// H0YHX7 /// H0YI04 /// H0YI14 /// Q6PJB7 /// Q8IVL0	---	0005634 // nucleus // inferred from electronic annotation /// 0005635 // nuclear envelope // inferred from electronic annotation /// 0005640 // nuclear outer membrane // inferred from electronic annotation /// 0016020 // membrane // inferred from electronic annotation	0000166 // nucleotide binding // inferred from electronic annotation /// 0005524 // ATP binding // inferred from electronic annotation /// 0017111 // nucleoside-triphosphatase activity // inferred from electronic annotation	---
22723	213421_x_at	156.187	620.883	3.97526	1.99105	P	P	2012-10-29	AW007273	Hs.654513	protease, serine, 3	PRSS3	chr9p11.2	ENSG00000010438	5646	A8CED3 /// F8W7P3 /// P35030 /// Q6ISJ4 /// Q7Z5F4 /// Q8N2U3	0006508 // proteolysis // inferred from direct assay /// 0006508 // proteolysis // non-traceable author statement /// 0006508 // proteolysis // inferred from electronic annotation /// 0006508 // proteolysis // traceable author statement /// 0007586 // digestion // traceable author statement /// 0007586 // digestion // inferred from electronic annotation /// 0031638 // zymogen activation // inferr…	0005576 // extracellular region // traceable author statement /// 0005576 // extracellular region // inferred from electronic annotation /// 0005615 // extracellular space // inferred from direct assay	0003824 // catalytic activity // inferred from electronic annotation /// 0004252 // serine-type endopeptidase activity // inferred from direct assay /// 0004252 // serine-type endopeptidase activity // inferred from electronic annotation /// 0005509 // calcium ion binding // inferred from direct assay /// 0005515 // protein binding // inferred from physical interaction /// 0008233 // peptidase ac…	---
15747	206300_s_at	343.181	1344.81	3.91866	1.97036	P	P	2012-10-29	NM_002820	Hs.591159	parathyroid hormone-like hormone	PTHLH	chr12p12.1-p11.2	ENSG00000087494	5744	P12272 /// Q53XY9	0001501 // skeletal system development // inferred from direct assay /// 0001501 // skeletal system development // inferred from electronic annotation /// 0001958 // endochondral ossification // inferred from electronic annotation /// 0002076 // osteoblast development // inferred from electronic annotation /// 0007189 // adenylate cyclase-activating G-protein coupled receptor signaling pathway //…	0005576 // extracellular region // traceable author statement /// 0005576 // extracellular region // inferred from electronic annotation /// 0005615 // extracellular space // traceable author statement /// 0005622 // intracellular // inferred from electronic annotation /// 0005634 // nucleus // inferred from direct assay /// 0005634 // nucleus // inferred from electronic annotation /// 0005730 //…	0005179 // hormone activity // inferred from electronic annotation /// 0005179 // hormone activity // traceable author statement /// 0051428 // peptide hormone receptor binding // inferred from direct assay	---
37383	228128_x_at	57.1194	221.812	3.88331	1.95729	P	P	2012-10-29	AI110886	Hs.643599	pregnancy-associated plasma protein A, pappalysin 1	PAPPA	chr9q33.2	ENSG00000182752	5069	B4DTA7 /// B4DTA8 /// E7EMD3 /// F5GZ19 /// Q13219 /// Q7Z613 /// Q86YM8 /// Q8IWT8	0006508 // proteolysis // inferred from electronic annotation /// 0007565 // female pregnancy // non-traceable author statement /// 0007565 // female pregnancy // traceable author statement /// 0030154 // cell differentiation // inferred from electronic annotation	0005576 // extracellular region // inferred from direct assay /// 0005576 // extracellular region // non-traceable author statement /// 0005576 // extracellular region // traceable author statement /// 0005576 // extracellular region // inferred from electronic annotation /// 0016020 // membrane // inferred from electronic annotation	0004175 // endopeptidase activity // inferred from electronic annotation /// 0008233 // peptidase activity // inferred from electronic annotation /// 0008237 // metallopeptidase activity // inferred from direct assay /// 0008237 // metallopeptidase activity // non-traceable author statement /// 0008237 // metallopeptidase activity // inferred from electronic annotation /// 0008270 // zinc ion bin…	---
16906	207463_x_at	137.31	519.292	3.7819	1.91911	P	P	2012-10-29	NM_002771	Hs.654513	protease, serine, 3	PRSS3	chr9p11.2	ENSG00000010438	5646	A8CED3 /// F8W7P3 /// P35030 /// Q6ISJ4 /// Q7Z5F4 /// Q8N2U3	0006508 // proteolysis // inferred from direct assay /// 0006508 // proteolysis // non-traceable author statement /// 0006508 // proteolysis // inferred from electronic annotation /// 0006508 // proteolysis // traceable author statement /// 0007586 // digestion // traceable author statement /// 0007586 // digestion // inferred from electronic annotation /// 0031638 // zymogen activation // inferr…	0005576 // extracellular region // traceable author statement /// 0005576 // extracellular region // inferred from electronic annotation /// 0005615 // extracellular space // inferred from direct assay	0003824 // catalytic activity // inferred from electronic annotation /// 0004252 // serine-type endopeptidase activity // inferred from direct assay /// 0004252 // serine-type endopeptidase activity // inferred from electronic annotation /// 0005509 // calcium ion binding // inferred from direct assay /// 0005515 // protein binding // inferred from physical interaction /// 0008233 // peptidase ac…	---
44336	235086_at	200.666	751.653	3.7458	1.90527	P	P	2012-10-29	AW956580	Hs.164226	thrombospondin 1	THBS1	chr15q15	ENSG00000137801	7057	A0PJG0 /// A8MZG1 /// B4DDK8 /// B4E3J7 /// P07996 /// Q59E99	0000187 // activation of MAPK activity // inferred from mutant phenotype /// 0001666 // response to hypoxia // non-traceable author statement /// 0001937 // negative regulation of endothelial cell proliferation // inferred from direct assay /// 0001937 // negative regulation of endothelial cell proliferation // inferred from mutant phenotype /// 0001953 // negative regulation of cell-matrix adhes…	0005576 // extracellular region // traceable author statement /// 0005576 // extracellular region // inferred from electronic annotation /// 0005577 // fibrinogen complex // inferred from direct assay /// 0005615 // extracellular space // inferred from direct assay /// 0005615 // extracellular space // inferred from electronic annotation /// 0009897 // external side of plasma membrane // inferred…	0001786 // phosphatidylserine binding // inferred from direct assay /// 0001948 // glycoprotein binding // non-traceable author statement /// 0001968 // fibronectin binding // inferred from direct assay /// 0005178 // integrin binding // inferred from mutant phenotype /// 0005509 // calcium ion binding // non-traceable author statement /// 0005509 // calcium ion binding // inferred from electroni…	Inflammatory_Response_Pathway // GenMAPP /// TGF_Beta_Signaling_Pathway // GenMAPP
1625	1554512_a_at	53.7047	200.121	3.72633	1.89776	P	P	2012-10-29	BC032307	Hs.599703	centrosomal protein 89kDa	CEP89	chr19q13.11	ENSG00000121289	84902	Q8WUL5 /// Q96ST8	---	0000922 // spindle pole // inferred from direct assay /// 0000922 // spindle pole // inferred from electronic annotation /// 0005737 // cytoplasm // inferred from electronic annotation /// 0005813 // centrosome // inferred from direct assay /// 0005815 // microtubule organizing center // inferred from electronic annotation /// 0005856 // cytoskeleton // inferred from electronic annotation	---	---
14655	205207_at	148.39	546.967	3.686	1.88206	P	P	2012-10-29	NM_000600	Hs.654458	interleukin 6 (interferon, beta 2)	IL6	chr7p21	ENSG00000136244	3569	B4DNQ5 /// B4DNV3 /// B4DVM1 /// B5MC21 /// B5MCZ3 /// P05231 /// Q75MH2	0001781 // neutrophil apoptotic process // inferred from direct assay /// 0001781 // neutrophil apoptotic process // inferred from electronic annotation /// 0002384 // hepatic immune response // inferred from direct assay /// 0002384 // hepatic immune response // traceable author statement /// 0002446 // neutrophil mediated immunity // inferred by curator /// 0002548 // monocyte chemotaxis // inf…	0005576 // extracellular region // traceable author statement /// 0005576 // extracellular region // inferred from electronic annotation /// 0005615 // extracellular space // inferred from direct assay /// 0005615 // extracellular space // inferred from electronic annotation /// 0005896 // interleukin-6 receptor complex // inferred from direct assay /// 0009897 // external side of plasma membrane…	0005102 // receptor binding // inferred from electronic annotation /// 0005125 // cytokine activity // inferred from direct assay /// 0005125 // cytokine activity // non-traceable author statement /// 0005125 // cytokine activity // inferred from electronic annotation /// 0005138 // interleukin-6 receptor binding // inferred from physical interaction /// 0005138 // interleukin-6 receptor binding …	Smooth_muscle_contraction // GenMAPP
19754	210355_at	346.614	1268.88	3.66078	1.87215	P	P	2012-10-29	J03580	Hs.591159	parathyroid hormone-like hormone	PTHLH	chr12p12.1-p11.2	ENSG00000087494	5744	P12272 /// Q53XY9	0001501 // skeletal system development // inferred from direct assay /// 0001501 // skeletal system development // inferred from electronic annotation /// 0001958 // endochondral ossification // inferred from electronic annotation /// 0002076 // osteoblast development // inferred from electronic annotation /// 0007189 // adenylate cyclase-activating G-protein coupled receptor signaling pathway //…	0005576 // extracellular region // traceable author statement /// 0005576 // extracellular region // inferred from electronic annotation /// 0005615 // extracellular space // traceable author statement /// 0005622 // intracellular // inferred from electronic annotation /// 0005634 // nucleus // inferred from direct assay /// 0005634 // nucleus // inferred from electronic annotation /// 0005730 //…	0005179 // hormone activity // inferred from electronic annotation /// 0005179 // hormone activity // traceable author statement /// 0051428 // peptide hormone receptor binding // inferred from direct assay	---
14380	204932_at	24.7065	90.2689	3.65365	1.86934	P	P	2012-10-29	BF433902	Hs.81791	tumor necrosis factor receptor superfamily, member 11b	TNFRSF11B	chr8q24	ENSG00000164761	4982	E5RFV7 /// O00300	0001501 // skeletal system development // traceable author statement /// 0006915 // apoptotic process // inferred from electronic annotation /// 0007165 // signal transduction // inferred from electronic annotation /// 0007165 // signal transduction // traceable author statement /// 0007584 // response to nutrient // inferred from electronic annotation /// 0010035 // response to inorganic substan…	0005576 // extracellular region // traceable author statement /// 0005576 // extracellular region // inferred from electronic annotation /// 0005578 // proteinaceous extracellular matrix // inferred from electronic annotation /// 0005615 // extracellular space // inferred from direct assay	0004872 // receptor activity // inferred from electronic annotation /// 0004872 // receptor activity // traceable author statement /// 0005125 // cytokine activity // traceable author statement	---
44236	234986_at	1270.53	4551.19	3.58213	1.84082	P	P	2012-10-29	AA630626	Hs.315562	glutamate-cysteine ligase, modifier subunit	GCLM	chr1p22.1	ENSG00000023909	2730	P48507	0000096 // sulfur amino acid metabolic process // traceable author statement /// 0006534 // cysteine metabolic process // inferred from electronic annotation /// 0006536 // glutamate metabolic process // inferred from direct assay /// 0006749 // glutathione metabolic process // inferred from electronic annotation /// 0006750 // glutathione biosynthetic process // inferred from direct assay /// 00…	0005625 // soluble fraction // inferred from direct assay /// 0005829 // cytosol // non-traceable author statement /// 0005829 // cytosol // traceable author statement /// 0017109 // glutamate-cysteine ligase complex // inferred from electronic annotation	0004357 // glutamate-cysteine ligase activity // inferred from direct assay /// 0004357 // glutamate-cysteine ligase activity // inferred from mutant phenotype /// 0035226 // glutamate-cysteine ligase catalytic subunit binding // inferred from physical interaction /// 0035226 // glutamate-cysteine ligase catalytic subunit binding // inferred from electronic annotation /// 0046982 // protein heter…	---
14062	204614_at	217.08	773.305	3.5623	1.83281	P	P	2012-10-29	NM_002575	Hs.594481	serpin peptidase inhibitor, clade B (ovalbumin), member 2	SERPINB2	chr18q21.3	ENSG00000197632	5055	B2R7Y0 /// E7EPJ9 /// E7ERB5 /// E9PDK7 /// P05120	0006916 // anti-apoptosis // traceable author statement /// 0007596 // blood coagulation // traceable author statement /// 0010466 // negative regulation of peptidase activity // inferred from electronic annotation /// 0010951 // negative regulation of endopeptidase activity // not recorded /// 0030162 // regulation of proteolysis // not recorded /// 0042060 // wound healing // inferred from elec…	0005576 // extracellular region // traceable author statement /// 0005576 // extracellular region // inferred from electronic annotation /// 0005615 // extracellular space // inferred from electronic annotation /// 0005737 // cytoplasm // inferred from direct assay /// 0005737 // cytoplasm // inferred from electronic annotation /// 0005794 // Golgi apparatus // inferred from direct assay /// 0005…	0004867 // serine-type endopeptidase inhibitor activity // not recorded /// 0004867 // serine-type endopeptidase inhibitor activity // inferred from electronic annotation /// 0030414 // peptidase inhibitor activity // inferred from electronic annotation	Blood_Clotting_Cascade // GenMAPP
1494	1554333_at	51.8792	183.669	3.54032	1.82388	P	P	2012-10-29	BC031044	Hs.513053	DnaJ (Hsp40) homolog, subfamily A, member 4	DNAJA4	chr15q25.1	ENSG00000140403	55466	C9JDE6 /// E9PDM9 /// F5GWV1 /// F5H170 /// F5H300 /// F5H6V9 /// F8WF76 /// Q69YX3 /// Q7Z4D5 /// Q8N2A9 /// Q8N5Z4 /// Q8WW22	0006457 // protein folding // inferred from electronic annotation /// 0009408 // response to heat // inferred from electronic annotation	0016020 // membrane // inferred from electronic annotation	0005524 // ATP binding // inferred from electronic annotation /// 0031072 // heat shock protein binding // inferred from electronic annotation /// 0046872 // metal ion binding // inferred from electronic annotation /// 0051082 // unfolded protein binding // inferred from electronic annotation	---
34199	224940_s_at	50.1861	176.58	3.51851	1.81497	P	P	2012-10-29	BF107618	Hs.643599	pregnancy-associated plasma protein A, pappalysin 1	PAPPA	chr9q33.2	ENSG00000182752	5069	B4DTA7 /// B4DTA8 /// E7EMD3 /// F5GZ19 /// Q13219 /// Q7Z613 /// Q86YM8 /// Q8IWT8	0006508 // proteolysis // inferred from electronic annotation /// 0007565 // female pregnancy // non-traceable author statement /// 0007565 // female pregnancy // traceable author statement /// 0030154 // cell differentiation // inferred from electronic annotation	0005576 // extracellular region // inferred from direct assay /// 0005576 // extracellular region // non-traceable author statement /// 0005576 // extracellular region // traceable author statement /// 0005576 // extracellular region // inferred from electronic annotation /// 0016020 // membrane // inferred from electronic annotation	0004175 // endopeptidase activity // inferred from electronic annotation /// 0008233 // peptidase activity // inferred from electronic annotation /// 0008237 // metallopeptidase activity // inferred from direct assay /// 0008237 // metallopeptidase activity // non-traceable author statement /// 0008237 // metallopeptidase activity // inferred from electronic annotation /// 0008270 // zinc ion bin…	---
39055	229800_at	189.78	660.869	3.4823	1.80004	P	P	2012-10-29	AI129626	Hs.507755	doublecortin-like kinase 1	DCLK1	chr13q13	ENSG00000133083	9201	B7Z2T7 /// B7Z5K4 /// B7Z655 /// O15075 /// Q5VZY9	0006468 // protein phosphorylation // traceable author statement /// 0006468 // protein phosphorylation // inferred from electronic annotation /// 0007275 // multicellular organismal development // inferred from electronic annotation /// 0007399 // nervous system development // traceable author statement /// 0007399 // nervous system development // inferred from electronic annotation /// 0007417 …	0005622 // intracellular // inferred from electronic annotation /// 0005887 // integral to plasma membrane // traceable author statement	0000166 // nucleotide binding // inferred from electronic annotation /// 0004672 // protein kinase activity // traceable author statement /// 0004672 // protein kinase activity // inferred from electronic annotation /// 0004674 // protein serine/threonine kinase activity // inferred from electronic annotation /// 0005057 // receptor signaling protein activity // traceable author statement /// 000…	---
21077	211756_at	642.076	2222.2	3.46097	1.79117	P	P	2012-10-29	BC005961	Hs.591159	parathyroid hormone-like hormone	PTHLH	chr12p12.1-p11.2	ENSG00000087494	5744	P12272 /// Q53XY9	0001501 // skeletal system development // inferred from direct assay /// 0001501 // skeletal system development // inferred from electronic annotation /// 0001958 // endochondral ossification // inferred from electronic annotation /// 0002076 // osteoblast development // inferred from electronic annotation /// 0007189 // adenylate cyclase-activating G-protein coupled receptor signaling pathway //…	0005576 // extracellular region // traceable author statement /// 0005576 // extracellular region // inferred from electronic annotation /// 0005615 // extracellular space // traceable author statement /// 0005622 // intracellular // inferred from electronic annotation /// 0005634 // nucleus // inferred from direct assay /// 0005634 // nucleus // inferred from electronic annotation /// 0005730 //…	0005179 // hormone activity // inferred from electronic annotation /// 0005179 // hormone activity // traceable author statement /// 0051428 // peptide hormone receptor binding // inferred from direct assay	---
45390	236140_at	1560.77	5395.6	3.45701	1.78953	P	P	2012-10-29	AI753488	Hs.315562	glutamate-cysteine ligase, modifier subunit	GCLM	chr1p22.1	ENSG00000023909	2730	P48507	0000096 // sulfur amino acid metabolic process // traceable author statement /// 0006534 // cysteine metabolic process // inferred from electronic annotation /// 0006536 // glutamate metabolic process // inferred from direct assay /// 0006749 // glutathione metabolic process // inferred from electronic annotation /// 0006750 // glutathione biosynthetic process // inferred from direct assay /// 00…	0005625 // soluble fraction // inferred from direct assay /// 0005829 // cytosol // non-traceable author statement /// 0005829 // cytosol // traceable author statement /// 0017109 // glutamate-cysteine ligase complex // inferred from electronic annotation	0004357 // glutamate-cysteine ligase activity // inferred from direct assay /// 0004357 // glutamate-cysteine ligase activity // inferred from mutant phenotype /// 0035226 // glutamate-cysteine ligase catalytic subunit binding // inferred from physical interaction /// 0035226 // glutamate-cysteine ligase catalytic subunit binding // inferred from electronic annotation /// 0046982 // protein heter…	---
15503	206056_x_at	59.2467	204.53	3.45218	1.78751	P	P	2012-10-29	X52075	Hs.632188	sialophorin	SPN	chr16p11.2	ENSG00000197471	6693	A8K9B1 /// C9JUK7 /// P16150	0001562 // response to protozoan // inferred from electronic annotation /// 0001808 // negative regulation of type IV hypersensitivity // inferred from electronic annotation /// 0006935 // chemotaxis // traceable author statement /// 0006955 // immune response // traceable author statement /// 0006968 // cellular defense response // traceable author statement /// 0007162 // negative regulation of…	0001931 // uropod // inferred from electronic annotation /// 0005604 // basement membrane // inferred from electronic annotation /// 0005615 // extracellular space // inferred from direct assay /// 0005886 // plasma membrane // traceable author statement /// 0005887 // integral to plasma membrane // inferred from electronic annotation /// 0005887 // integral to plasma membrane // traceable author…	0004888 // transmembrane signaling receptor activity // traceable author statement /// 0005488 // binding // traceable author statement /// 0051635 // bacterial cell surface binding // inferred from direct assay /// 0051635 // bacterial cell surface binding // inferred from electronic annotation	---
5367	1560469_at	31.5858	108.385	3.43145	1.77882	P	P	2012-10-29	BC027893	Hs.33446	nuclear receptor subfamily 5, group A, member 2	NR5A2	chr1q32.1	ENSG00000116833	2494	B4E2M6 /// B4E2P3 /// B6ZGU9 /// E9PQH2 /// F1D8R9 /// F5H5D2 /// H0Y328 /// H0Y7S7 /// H7BXD6 /// O00482 /// Q8WY08 /// Q9UEC0 /// Q9Y5V6	0006351 // transcription, DNA-dependent // inferred from electronic annotation /// 0006355 // regulation of transcription, DNA-dependent // inferred from direct assay /// 0006355 // regulation of transcription, DNA-dependent // traceable author statement /// 0006355 // regulation of transcription, DNA-dependent // inferred from electronic annotation /// 0006367 // transcription initiation from RN…	0005634 // nucleus // inferred from direct assay /// 0005634 // nucleus // inferred from electronic annotation /// 0005654 // nucleoplasm // traceable author statement /// 0005737 // cytoplasm // inferred from direct assay	0003677 // DNA binding // inferred from direct assay /// 0003677 // DNA binding // inferred from electronic annotation /// 0003700 // sequence-specific DNA binding transcription factor activity // inferred from direct assay /// 0003700 // sequence-specific DNA binding transcription factor activity // inferred from electronic annotation /// 0003705 // RNA polymerase II distal enhancer sequence-spe…	Nuclear_Receptors // GenMAPP
14687	205239_at	1926.79	6596.15	3.4234	1.77543	P	P	2012-10-29	NM_001657	Hs.270833	amphiregulin /// amphiregulin B	AREG /// AREGB	chr4q13-q21 /// chr4q13.3	ENSG00000109321 /// ENSG00000205595	374 /// 727738	D6RFX5 /// P15514 /// Q5U026	0007173 // epidermal growth factor receptor signaling pathway // inferred from direct assay /// 0007186 // G-protein coupled receptor signaling pathway // inferred from direct assay /// 0007267 // cell-cell signaling // traceable author statement /// 0008283 // cell proliferation // traceable author statement /// 0045740 // positive regulation of DNA replication // inferred from mutant phenotype	0005615 // extracellular space // inferred from direct assay /// 0005615 // extracellular space // inferred from electronic annotation /// 0005615 // extracellular space // traceable author statement /// 0009986 // cell surface // inferred from direct assay /// 0016020 // membrane // inferred from electronic annotation /// 0016021 // integral to membrane // inferred from electronic annotation	0005125 // cytokine activity // inferred from electronic annotation /// 0008083 // growth factor activity // inferred from electronic annotation /// 0008083 // growth factor activity // traceable author statement	---
44703	235453_at	41.6484	142.564	3.42303	1.77528	P	P	2012-10-29	BE141355	Hs.571797	torsin A interacting protein 2	TOR1AIP2	chr1q25.2	ENSG00000169905	163590	Q05BU2 /// Q8NFQ8 /// Q9H496	---	0005634 // nucleus // inferred from electronic annotation /// 0005783 // endoplasmic reticulum // inferred from electronic annotation /// 0005789 // endoplasmic reticulum membrane // inferred from electronic annotation /// 0016020 // membrane // inferred from electronic annotation /// 0016021 // integral to membrane // inferred from electronic annotation /// 0031965 // nuclear membrane // inferre…	---	---
23108	213807_x_at	491.532	1667.69	3.39283	1.76249	P	P	2012-10-29	BE870509	Hs.132966	met proto-oncogene (hepatocyte growth factor receptor)	MET	chr7q31	ENSG00000105976	4233	A0PJF7 /// A5D6Q9 /// B4DLF5 /// B4DPY6 /// B5A929 /// B5A930 /// B5A931 /// B5A933 /// B5A934 /// B5A935 /// B5A936 /// B5A937 /// B5A938 /// B5A939 /// B5A940 /// B5A941 /// B5A942 /// B5A943 /// C9JKM5 /// C9JVH4 /// E6Y365 /// H7C130 /// H7C174 /// P08581 /// Q59EB3 /// Q9UMU9	0000187 // activation of MAPK activity // inferred from electronic annotation /// 0001101 // response to acid // inferred from electronic annotation /// 0001764 // neuron migration // inferred from electronic annotation /// 0001889 // liver development // inferred from electronic annotation /// 0001890 // placenta development // inferred from electronic annotation /// 0006468 // protein phosphory…	0005576 // extracellular region // inferred from electronic annotation /// 0005615 // extracellular space // inferred from electronic annotation /// 0005624 // membrane fraction // inferred from electronic annotation /// 0005737 // cytoplasm // inferred from electronic annotation /// 0005886 // plasma membrane // traceable author statement /// 0005886 // plasma membrane // inferred from electroni…	0000166 // nucleotide binding // inferred from electronic annotation /// 0004672 // protein kinase activity // inferred from electronic annotation /// 0004713 // protein tyrosine kinase activity // non-traceable author statement /// 0004713 // protein tyrosine kinase activity // traceable author statement /// 0004713 // protein tyrosine kinase activity // inferred from electronic annotation /// 0…	---
188	1552520_at	22.9782	77.5411	3.37455	1.7547	P	P	2012-10-29	BC030710	Hs.99439	transmembrane protein 74	TMEM74	chr8q23.1	ENSG00000164841	157753	Q96NL1	0006914 // autophagy // inferred from electronic annotation	0000421 // autophagic vacuole membrane // inferred from electronic annotation /// 0005764 // lysosome // inferred from electronic annotation /// 0005765 // lysosomal membrane // inferred from electronic annotation /// 0016020 // membrane // inferred from electronic annotation /// 0016021 // integral to membrane // inferred from electronic annotation /// 0031410 // cytoplasmic vesicle // inferred …	---	---
18604	209189_at	95.9938	321.067	3.34466	1.74186	P	P	2012-10-29	BC004490	Hs.25647	FBJ murine osteosarcoma viral oncogene homolog	FOS	chr14q24.3	ENSG00000170345	2353	A8K4E2 /// B4DQ65 /// P01100 /// Q6FG41	0001661 // conditioned taste aversion // inferred from electronic annotation /// 0002224 // toll-like receptor signaling pathway // traceable author statement /// 0002755 // MyD88-dependent toll-like receptor signaling pathway // traceable author statement /// 0002756 // MyD88-independent toll-like receptor signaling pathway // traceable author statement /// 0006306 // DNA methylation // traceabl…	0005624 // membrane fraction // inferred from electronic annotation /// 0005634 // nucleus // inferred from direct assay /// 0005634 // nucleus // inferred from electronic annotation /// 0005634 // nucleus // traceable author statement /// 0005654 // nucleoplasm // traceable author statement /// 0005667 // transcription factor complex // inferred from electronic annotation /// 0005730 // nucleolu…	0003677 // DNA binding // inferred from electronic annotation /// 0003690 // double-stranded DNA binding // inferred from electronic annotation /// 0003700 // sequence-specific DNA binding transcription factor activity // inferred from direct assay /// 0003700 // sequence-specific DNA binding transcription factor activity // inferred from electronic annotation /// 0005515 // protein binding // in…	Smooth_muscle_contraction // GenMAPP /// TGF_Beta_Signaling_Pathway // GenMAPP
51958	242708_at	37.2766	124.274	3.33382	1.73718	P	P	2012-10-29	BF224430	Hs.662351	---	---	---	---	---	---	---	---	---	---
38105	228850_s_at	118.006	391.542	3.31798	1.73031	P	P	2012-10-29	AI963304	Hs.29802	slit homolog 2 (Drosophila)	SLIT2	chr4p15.2	ENSG00000145147	9353	B3KNE2 /// E9PCX4 /// F5H0U4 /// H0Y968 /// H0Y9Z6 /// H7BYF5 /// O94813	0001656 // metanephros development // inferred from electronic annotation /// 0001657 // ureteric bud development // inferred from mutant phenotype /// 0001701 // in utero embryonic development // inferred from electronic annotation /// 0001933 // negative regulation of protein phosphorylation // inferred from direct assay /// 0002042 // cell migration involved in sprouting angiogenesis // inferr…	0005576 // extracellular region // traceable author statement /// 0005576 // extracellular region // inferred from electronic annotation /// 0005615 // extracellular space // inferred from direct assay /// 0005615 // extracellular space // inferred from electronic annotation /// 0005737 // cytoplasm // inferred from direct assay /// 0005886 // plasma membrane // traceable author statement /// 000…	0005095 // GTPase inhibitor activity // inferred from direct assay /// 0005509 // calcium ion binding // non-traceable author statement /// 0005509 // calcium ion binding // inferred from electronic annotation /// 0005515 // protein binding // inferred from physical interaction /// 0008201 // heparin binding // inferred from direct assay /// 0008201 // heparin binding // inferred from electronic …	---
29021	219736_at	30.1276	99.1775	3.29192	1.71893	P	P	2012-10-29	NM_018700	Hs.599403	tripartite motif containing 36	TRIM36	chr5q22.3	ENSG00000152503	55521	A6NDD0 /// B7Z3V4 /// B7ZAV7 /// D6RAU9 /// E9PBG3 /// E9PFI8 /// Q4R1Q4 /// Q9NQ86	0007340 // acrosome reaction // inferred from electronic annotation	0001669 // acrosomal vesicle // inferred from electronic annotation /// 0005622 // intracellular // inferred from electronic annotation /// 0005737 // cytoplasm // inferred from electronic annotation /// 0005856 // cytoskeleton // inferred from electronic annotation /// 0031410 // cytoplasmic vesicle // inferred from electronic annotation	0008270 // zinc ion binding // inferred from electronic annotation /// 0016874 // ligase activity // inferred from electronic annotation /// 0046872 // metal ion binding // inferred from electronic annotation	---
49516	240266_at	15.7711	51.6543	3.27526	1.71161	P	P	2012-10-29	AI610218	---	---	---	---	---	---	---	---	---	---	---
51620	242370_at	74.781	244.919	3.27515	1.71156	P	P	2012-10-29	BF185922	Hs.660527	methylenetetrahydrofolate dehydrogenase (NADP+ dependent) 2-like	MTHFD2L	chr4q13.3	ENSG00000163738	441024	F8W7P9 /// Q8IY64 /// Q9H903	0000105 // histidine biosynthetic process // inferred from electronic annotation /// 0006164 // purine nucleotide biosynthetic process // inferred from electronic annotation /// 0006730 // one-carbon metabolic process // inferred from electronic annotation /// 0008152 // metabolic process // inferred from electronic annotation /// 0008652 // cellular amino acid biosynthetic process // inferred fr…	0005739 // mitochondrion // inferred from electronic annotation /// 0005743 // mitochondrial inner membrane // inferred from electronic annotation /// 0016020 // membrane // inferred from electronic annotation	0000166 // nucleotide binding // inferred from electronic annotation /// 0003824 // catalytic activity // inferred from electronic annotation /// 0004477 // methenyltetrahydrofolate cyclohydrolase activity // inferred from electronic annotation /// 0004487 // methylenetetrahydrofolate dehydrogenase (NAD+) activity // inferred from electronic annotation /// 0004488 // methylenetetrahydrofolate deh…	---
37828	228573_at	36.7191	119.863	3.26432	1.70678	P	P	2012-10-29	BE673665	Hs.162963	anthrax toxin receptor 2	ANTXR2	chr4q21.21	ENSG00000163297	118429	A4FUA5 /// P58335 /// Q32Q26	0022414 // reproductive process // inferred from electronic annotation	0005576 // extracellular region // inferred from electronic annotation /// 0005783 // endoplasmic reticulum // inferred from electronic annotation /// 0005789 // endoplasmic reticulum membrane // inferred from electronic annotation /// 0005886 // plasma membrane // inferred from electronic annotation /// 0016020 // membrane // inferred from electronic annotation /// 0016021 // integral to membran…	0004872 // receptor activity // inferred from electronic annotation /// 0005515 // protein binding // inferred from physical interaction /// 0046872 // metal ion binding // inferred from electronic annotation	---
37952	228697_at	384.59	1255.41	3.26428	1.70677	P	P	2012-10-29	AW731710	Hs.72325	histidine triad nucleotide binding protein 3	HINT3	chr6q22.32	ENSG00000111911	135114	Q9NQE9	0008152 // metabolic process // inferred from electronic annotation	0005634 // nucleus // inferred from electronic annotation /// 0005730 // nucleolus // inferred from direct assay /// 0005737 // cytoplasm // inferred from direct assay /// 0005737 // cytoplasm // inferred from electronic annotation /// 0005739 // mitochondrion // inferred from direct assay	0003824 // catalytic activity // inferred from electronic annotation /// 0016787 // hydrolase activity // inferred from electronic annotation	---
13373	203925_at	3495.67	11380.5	3.25561	1.70293	P	P	2012-10-29	NM_002061	Hs.315562	glutamate-cysteine ligase, modifier subunit	GCLM	chr1p22.1	ENSG00000023909	2730	P48507	0000096 // sulfur amino acid metabolic process // traceable author statement /// 0006534 // cysteine metabolic process // inferred from electronic annotation /// 0006536 // glutamate metabolic process // inferred from direct assay /// 0006749 // glutathione metabolic process // inferred from electronic annotation /// 0006750 // glutathione biosynthetic process // inferred from direct assay /// 00…	0005625 // soluble fraction // inferred from direct assay /// 0005829 // cytosol // non-traceable author statement /// 0005829 // cytosol // traceable author statement /// 0017109 // glutamate-cysteine ligase complex // inferred from electronic annotation	0004357 // glutamate-cysteine ligase activity // inferred from direct assay /// 0004357 // glutamate-cysteine ligase activity // inferred from mutant phenotype /// 0035226 // glutamate-cysteine ligase catalytic subunit binding // inferred from physical interaction /// 0035226 // glutamate-cysteine ligase catalytic subunit binding // inferred from electronic annotation /// 0046982 // protein heter…	---
16789	207345_at	95.7673	311.736	3.25514	1.70272	P	P	2012-10-29	NM_006350	Hs.9914	follistatin	FST	chr5q11.2	ENSG00000134363	10468	E9PC48 /// H0YA75 /// H0YAF9 /// P19883 /// Q6FHE1	0000122 // negative regulation of transcription from RNA polymerase II promoter // inferred from direct assay /// 0002244 // hemopoietic progenitor cell differentiation // inferred from direct assay /// 0007165 // signal transduction // non-traceable author statement /// 0007276 // gamete generation // inferred from electronic annotation /// 0007389 // pattern specification process // inferred fr…	0005576 // extracellular region // non-traceable author statement /// 0005576 // extracellular region // inferred from electronic annotation /// 0005634 // nucleus // inferred from electronic annotation /// 0005737 // cytoplasm // inferred from electronic annotation	0004871 // signal transducer activity // non-traceable author statement /// 0005515 // protein binding // inferred from physical interaction /// 0043395 // heparan sulfate proteoglycan binding // inferred from electronic annotation /// 0048185 // activin binding // inferred from physical interaction	TGF_Beta_Signaling_Pathway // GenMAPP
1999	1555006_at	22.7415	73.9728	3.25277	1.70167	P	P	2012-10-29	BC036233	Hs.709837	WD repeat domain 66	WDR66	chr12q24.31	---	144406	Q8TBY9	---	---	0005509 // calcium ion binding // inferred from electronic annotation	---
13923	204475_at	3366.17	10758.9	3.19619	1.67636	P	P	2012-10-29	NM_002421	Hs.83169	matrix metallopeptidase 1 (interstitial collagenase)	MMP1	chr11q22.3	ENSG00000196611	4312	A5GZ69 /// B4DN15 /// B4DW26 /// P03956 /// Q53FK3 /// Q53G75 /// Q53G95 /// Q53G96 /// Q53G97 /// Q5TZP0 /// Q96DZ4	0006508 // proteolysis // inferred from electronic annotation /// 0006508 // proteolysis // traceable author statement /// 0007596 // blood coagulation // traceable author statement /// 0008152 // metabolic process // inferred from electronic annotation /// 0022617 // extracellular matrix disassembly // traceable author statement /// 0030198 // extracellular matrix organization // traceable autho…	0005576 // extracellular region // traceable author statement /// 0005576 // extracellular region // inferred from electronic annotation /// 0005578 // proteinaceous extracellular matrix // inferred from electronic annotation /// 0005581 // collagen // inferred from electronic annotation /// 0031012 // extracellular matrix // inferred from electronic annotation	0004222 // metalloendopeptidase activity // inferred from direct assay /// 0004222 // metalloendopeptidase activity // inferred from electronic annotation /// 0004222 // metalloendopeptidase activity // traceable author statement /// 0005509 // calcium ion binding // inferred from electronic annotation /// 0008233 // peptidase activity // inferred from electronic annotation /// 0008237 // metallo…	Matrix_Metalloproteinases // GenMAPP
36103	226847_at	307.539	982.412	3.19443	1.67556	P	P	2012-10-29	BF438173	Hs.9914	follistatin	FST	chr5q11.2	ENSG00000134363	10468	E9PC48 /// H0YA75 /// H0YAF9 /// P19883 /// Q6FHE1	0000122 // negative regulation of transcription from RNA polymerase II promoter // inferred from direct assay /// 0002244 // hemopoietic progenitor cell differentiation // inferred from direct assay /// 0007165 // signal transduction // non-traceable author statement /// 0007276 // gamete generation // inferred from electronic annotation /// 0007389 // pattern specification process // inferred fr…	0005576 // extracellular region // non-traceable author statement /// 0005576 // extracellular region // inferred from electronic annotation /// 0005634 // nucleus // inferred from electronic annotation /// 0005737 // cytoplasm // inferred from electronic annotation	0004871 // signal transducer activity // non-traceable author statement /// 0005515 // protein binding // inferred from physical interaction /// 0043395 // heparan sulfate proteoglycan binding // inferred from electronic annotation /// 0048185 // activin binding // inferred from physical interaction	TGF_Beta_Signaling_Pathway // GenMAPP
13177	203729_at	76.7867	242.613	3.15957	1.65973	P	P	2012-10-29	NM_001425	Hs.9999	epithelial membrane protein 3	EMP3	chr19q13.3	ENSG00000142227	2014	P54852 /// Q6IBD3	0008285 // negative regulation of cell proliferation // traceable author statement /// 0016049 // cell growth // inferred from electronic annotation	0016020 // membrane // inferred from electronic annotation /// 0016021 // integral to membrane // inferred from electronic annotation	---	---
6449	1562209_at	48.7401	152.92	3.13745	1.64959	P	P	2012-10-29	BU561160	Hs.213307	DDB1 and CUL4 associated factor 4-like 1	DCAF4L1	chr4p13	ENSG00000182308	285429	Q3SXM0	---	---	---	---
46580	237330_at	92.919	288.224	3.10188	1.63314	P	P	2012-10-29	AA603494	Hs.663957	---	---	---	---	---	---	---	---	---	---
1278	1554026_a_at	496.105	1532.88	3.08983	1.62753	P	P	2012-10-29	BC041694	Hs.481720	myosin X	MYO10	chr5p15.1-p14.3	ENSG00000145555	4651	B4DIJ5 /// B4E0P0 /// B7Z3D4 /// B7ZA23 /// D6RGD1 /// E7EPL7 /// E9PCN3 /// E9PEW5 /// Q69YP8 /// Q6IPD7 /// Q8IVX5 /// Q8NCI3 /// Q9HD67	0006810 // transport // inferred from electronic annotation /// 0007165 // signal transduction // inferred from electronic annotation /// 0007411 // axon guidance // traceable author statement /// 0008360 // regulation of cell shape // inferred from mutant phenotype /// 0022409 // positive regulation of cell-cell adhesion // inferred from electronic annotation /// 0030705 // cytoskeleton-dependen…	0001726 // ruffle // inferred from electronic annotation /// 0005737 // cytoplasm // inferred from electronic annotation /// 0005829 // cytosol // inferred from electronic annotation /// 0005856 // cytoskeleton // inferred from electronic annotation /// 0005886 // plasma membrane // inferred from electronic annotation /// 0005938 // cell cortex // inferred from electronic annotation /// 0016020 /…	0000166 // nucleotide binding // inferred from electronic annotation /// 0003774 // motor activity // inferred from electronic annotation /// 0003779 // actin binding // inferred from electronic annotation /// 0005516 // calmodulin binding // inferred from electronic annotation /// 0005524 // ATP binding // inferred from electronic annotation /// 0005543 // phospholipid binding // inferred from e…	---
20663	211323_s_at	102.858	317.507	3.08687	1.62614	P	P	2012-10-29	L38019	Hs.567295	inositol 1,4,5-trisphosphate receptor, type 1	ITPR1	chr3p26.1	ENSG00000150995	3708	B4DER3 /// B4DGH1 /// B4DJU3 /// B7ZMI3 /// E7EPX7 /// E7EVP7 /// G5E9P1 /// H7C332 /// Q14643 /// Q59H91	0001666 // response to hypoxia // inferred from direct assay /// 0001666 // response to hypoxia // inferred from electronic annotation /// 0006112 // energy reserve metabolic process // traceable author statement /// 0006810 // transport // inferred from electronic annotation /// 0006811 // ion transport // inferred from electronic annotation /// 0006816 // calcium ion transport // non-traceable …	0005635 // nuclear envelope // inferred from electronic annotation /// 0005637 // nuclear inner membrane // inferred from electronic annotation /// 0005730 // nucleolus // inferred from electronic annotation /// 0005737 // cytoplasm // inferred from electronic annotation /// 0005783 // endoplasmic reticulum // non-traceable author statement /// 0005783 // endoplasmic reticulum // inferred from el…	0004872 // receptor activity // inferred from electronic annotation /// 0005216 // ion channel activity // inferred from electronic annotation /// 0005218 // intracellular ligand-gated calcium channel activity // inferred from sequence or structural similarity /// 0005218 // intracellular ligand-gated calcium channel activity // inferred from electronic annotation /// 0005220 // inositol 1,4,5-tr…	Calcium_regulation_in_cardiac_cells // GenMAPP /// G_Protein_Signaling // GenMAPP /// Smooth_muscle_contraction // GenMAPP
26235	216944_s_at	138.848	428.338	3.08494	1.62524	P	P	2012-10-29	U23850	Hs.567295	inositol 1,4,5-trisphosphate receptor, type 1	ITPR1	chr3p26.1	ENSG00000150995	3708	B4DER3 /// B4DGH1 /// B4DJU3 /// B7ZMI3 /// E7EPX7 /// E7EVP7 /// G5E9P1 /// H7C332 /// Q14643 /// Q59H91	0001666 // response to hypoxia // inferred from direct assay /// 0001666 // response to hypoxia // inferred from electronic annotation /// 0006112 // energy reserve metabolic process // traceable author statement /// 0006810 // transport // inferred from electronic annotation /// 0006811 // ion transport // inferred from electronic annotation /// 0006816 // calcium ion transport // non-traceable …	0005635 // nuclear envelope // inferred from electronic annotation /// 0005637 // nuclear inner membrane // inferred from electronic annotation /// 0005730 // nucleolus // inferred from electronic annotation /// 0005737 // cytoplasm // inferred from electronic annotation /// 0005783 // endoplasmic reticulum // non-traceable author statement /// 0005783 // endoplasmic reticulum // inferred from el…	0004872 // receptor activity // inferred from electronic annotation /// 0005216 // ion channel activity // inferred from electronic annotation /// 0005218 // intracellular ligand-gated calcium channel activity // inferred from sequence or structural similarity /// 0005218 // intracellular ligand-gated calcium channel activity // inferred from electronic annotation /// 0005220 // inositol 1,4,5-tr…	Calcium_regulation_in_cardiac_cells // GenMAPP /// G_Protein_Signaling // GenMAPP /// Smooth_muscle_contraction // GenMAPP
21530	212223_at	1184	3648.24	3.08128	1.62353	P	P	2012-10-29	AI926544	Hs.460960	iduronate 2-sulfatase	IDS	chrXq28	ENSG00000010404	3423	B3KWA1 /// B4DGD7 /// B4DIX1 /// E5RHJ1 /// H0YB91 /// O60597 /// P22304	0008152 // metabolic process // inferred from electronic annotation	0005764 // lysosome // inferred from electronic annotation	0003824 // catalytic activity // inferred from electronic annotation /// 0004423 // iduronate-2-sulfatase activity // inferred from electronic annotation /// 0004423 // iduronate-2-sulfatase activity // traceable author statement /// 0008484 // sulfuric ester hydrolase activity // inferred from electronic annotation /// 0016787 // hydrolase activity // inferred from electronic annotation /// 0046…	---
3879	1557772_at	9.91084	30.2903	3.05628	1.61178	P	P	2012-10-29	BC040296	Hs.680130	---	---	---	---	---	---	---	---	---	---
48	1552309_a_at	128.179	389.143	3.03593	1.60214	P	P	2012-10-29	NM_144573	Hs.612385	nexilin (F actin binding protein)	NEXN	chr1p31.1	ENSG00000162614	91624	B4DDI0 /// B4DUN9 /// E7EQF0 /// E7ETM8 /// E7EUA0 /// H7BXY5 /// Q0ZGT2 /// Q5CZ93 /// Q7Z4C7 /// Q86WF6	0030334 // regulation of cell migration // inferred from direct assay /// 0030334 // regulation of cell migration // inferred from electronic annotation /// 0051493 // regulation of cytoskeleton organization // inferred from expression pattern	0005737 // cytoplasm // inferred from electronic annotation /// 0005856 // cytoskeleton // inferred from electronic annotation /// 0005912 // adherens junction // inferred from electronic annotation /// 0005924 // cell-substrate adherens junction // inferred from electronic annotation /// 0030018 // Z disc // inferred from sequence or structural similarity /// 0030018 // Z disc // inferred from e…	0003779 // actin binding // inferred from electronic annotation /// 0008307 // structural constituent of muscle // inferred from mutant phenotype /// 0051015 // actin filament binding // inferred from direct assay /// 0051015 // actin filament binding // inferred from electronic annotation	---
53269	244018_at	33.029	100.193	3.03348	1.60097	P	P	2012-10-29	AW451618	Hs.655918	---	---	---	---	---	---	---	---	---	---
34782	225524_at	125.358	378.768	3.02148	1.59526	P	P	2012-10-29	AU152178	Hs.162963	anthrax toxin receptor 2	ANTXR2	chr4q21.21	ENSG00000163297	118429	A4FUA5 /// P58335 /// Q32Q26	0022414 // reproductive process // inferred from electronic annotation	0005576 // extracellular region // inferred from electronic annotation /// 0005783 // endoplasmic reticulum // inferred from electronic annotation /// 0005789 // endoplasmic reticulum membrane // inferred from electronic annotation /// 0005886 // plasma membrane // inferred from electronic annotation /// 0016020 // membrane // inferred from electronic annotation /// 0016021 // integral to membran…	0004872 // receptor activity // inferred from electronic annotation /// 0005515 // protein binding // inferred from physical interaction /// 0046872 // metal ion binding // inferred from electronic annotation	---
11094	201645_at	545.755	1634.44	2.99482	1.58247	P	P	2012-10-29	NM_002160	Hs.143250	tenascin C	TNC	chr9q33	ENSG00000041982	3371	A7MBN2 /// A9YUB8 /// B4E1W8 /// D3YHM4 /// E7EVS8 /// E9PC84 /// F5H5D6 /// F5H7V9 /// H0YGZ3 /// P24821 /// Q15566 /// Q4LE33 /// Q6MZI1	0007155 // cell adhesion // inferred from electronic annotation /// 0007155 // cell adhesion // traceable author statement /// 0007165 // signal transduction // inferred from electronic annotation /// 0007528 // neuromuscular junction development // inferred from electronic annotation /// 0008284 // positive regulation of cell proliferation // inferred from electronic annotation /// 0009611 // re…	0005576 // extracellular region // traceable author statement /// 0005576 // extracellular region // inferred from electronic annotation /// 0005578 // proteinaceous extracellular matrix // inferred from electronic annotation /// 0005604 // basement membrane // inferred from electronic annotation /// 0005614 // interstitial matrix // inferred from electronic annotation /// 0005615 // extracellula…	0005102 // receptor binding // inferred from electronic annotation /// 0005488 // binding // traceable author statement /// 0045545 // syndecan binding // inferred from physical interaction	---
33731	224469_s_at	400.827	1199.67	2.99298	1.58158	P	P	2012-10-29	BC006173	Hs.24956	inverted formin, FH2 and WH2 domain containing	INF2	chr14q32.33	ENSG00000203485	64423	G3V4V3 /// H7BXE4 /// Q1HDL1 /// Q27J81 /// Q8WYS3 /// Q9H5G7	0016043 // cellular component organization // inferred from electronic annotation /// 0030036 // actin cytoskeleton organization // inferred from electronic annotation	0005634 // nucleus // inferred from direct assay /// 0005737 // cytoplasm // inferred from direct assay /// 0005737 // cytoplasm // inferred from electronic annotation /// 0005783 // endoplasmic reticulum // inferred from direct assay /// 0048471 // perinuclear region of cytoplasm // inferred from direct assay /// 0048471 // perinuclear region of cytoplasm // inferred from electronic annotation	0003779 // actin binding // inferred from electronic annotation /// 0017048 // Rho GTPase binding // inferred from electronic annotation	---
23993	214696_at	551.731	1650.54	2.99157	1.5809	P	P	2012-10-29	AF070569	Hs.597755	microRNA 22 /// MIR22 host gene (non-protein coding)	MIR22 /// MIR22HG	chr17p13.3	ENSG00000186594	407004 /// 84981	Q0VDD5	---	---	---	---
38021	228766_at	39.5405	118.184	2.98894	1.57964	P	P	2012-10-29	AW299226	Hs.120949	CD36 molecule (thrombospondin receptor)	CD36	chr7q11.2	ENSG00000135218	948	A4D1B1 /// B3KUB8 /// B7Z6C3 /// D9IX63 /// D9IX64 /// D9IX65 /// D9IX66 /// D9IX67 /// D9IX68 /// D9IX69 /// P16671	0000122 // negative regulation of transcription from RNA polymerase II promoter // inferred from electronic annotation /// 0001954 // positive regulation of cell-matrix adhesion // inferred from direct assay /// 0002474 // antigen processing and presentation of peptide antigen via MHC class I // traceable author statement /// 0002479 // antigen processing and presentation of exogenous peptide ant…	0005581 // collagen // inferred from electronic annotation /// 0005624 // membrane fraction // traceable author statement /// 0005794 // Golgi apparatus // inferred from electronic annotation /// 0005886 // plasma membrane // inferred from direct assay /// 0005886 // plasma membrane // traceable author statement /// 0005886 // plasma membrane // inferred from electronic annotation /// 0005887 // …	0004872 // receptor activity // inferred from electronic annotation /// 0005041 // low-density lipoprotein receptor activity // inferred from mutant phenotype /// 0005041 // low-density lipoprotein receptor activity // traceable author statement /// 0005041 // low-density lipoprotein receptor activity // inferred from electronic annotation /// 0008035 // high-density lipoprotein particle binding …	---
19328	209921_at	1618.01	4832.22	2.98651	1.57846	P	P	2012-10-29	AB040875	Hs.390594	solute carrier family 7 (anionic amino acid transporter light chain, xc- system), member 11	SLC7A11	chr4q28-q32	ENSG00000151012	23657	A8K2U4 /// H0Y9F9 /// Q9BYH2 /// Q9UPY5	0003333 // amino acid transmembrane transport // inferred from electronic annotation /// 0006810 // transport // inferred from electronic annotation /// 0006811 // ion transport // traceable author statement /// 0006865 // amino acid transport // traceable author statement /// 0006865 // amino acid transport // inferred from electronic annotation /// 0006979 // response to oxidative stress // inf…	0005791 // rough endoplasmic reticulum // inferred from electronic annotation /// 0005792 // microsome // inferred from electronic annotation /// 0005856 // cytoskeleton // inferred from electronic annotation /// 0005886 // plasma membrane // traceable author statement /// 0005886 // plasma membrane // inferred from electronic annotation /// 0016020 // membrane // inferred from electronic annotat…	0005515 // protein binding // inferred from physical interaction /// 0015171 // amino acid transmembrane transporter activity // inferred from electronic annotation /// 0015327 // cystine:glutamate antiporter activity // traceable author statement	---
41490	232235_at	164.954	492.274	2.98431	1.5774	P	P	2012-10-29	AK021539	Hs.124673	dermatan sulfate epimerase-like	DSEL	chr18q22.1	ENSG00000171451 /// ENSG00000262102	92126	Q8IZU8 /// Q9HAD7	---	0016020 // membrane // inferred from electronic annotation /// 0016021 // integral to membrane // inferred from electronic annotation	0008146 // sulfotransferase activity // inferred from electronic annotation /// 0016853 // isomerase activity // inferred from electronic annotation	---
15128	205680_at	954.108	2843.21	2.97997	1.5753	P	P	2012-10-29	NM_002425	Hs.2258	matrix metallopeptidase 10 (stromelysin 2)	MMP10	chr11q22.3	ENSG00000166670	4319	F5GYX7 /// P09238	0006508 // proteolysis // inferred from electronic annotation /// 0006508 // proteolysis // traceable author statement /// 0008152 // metabolic process // inferred from electronic annotation /// 0022617 // extracellular matrix disassembly // traceable author statement /// 0030198 // extracellular matrix organization // traceable author statement /// 0030334 // regulation of cell migration // infe…	0005576 // extracellular region // traceable author statement /// 0005576 // extracellular region // inferred from electronic annotation /// 0005578 // proteinaceous extracellular matrix // inferred from electronic annotation /// 0005578 // proteinaceous extracellular matrix // traceable author statement /// 0005615 // extracellular space // traceable author statement /// 0031012 // extracellular…	0004222 // metalloendopeptidase activity // inferred from electronic annotation /// 0004222 // metalloendopeptidase activity // traceable author statement /// 0005509 // calcium ion binding // inferred from electronic annotation /// 0008233 // peptidase activity // inferred from electronic annotation /// 0008237 // metallopeptidase activity // inferred from electronic annotation /// 0008270 // zi…	Matrix_Metalloproteinases // GenMAPP
32139	222859_s_at	522.131	1550.52	2.96959	1.57027	P	P	2012-10-29	AA150186	Hs.436271	dual adaptor of phosphotyrosine and 3-phosphoinositides	DAPP1	chr4q25-q27	ENSG00000070190	27071	B4DW38 /// Q9UN19	0006470 // protein dephosphorylation // non-traceable author statement /// 0007165 // signal transduction // traceable author statement /// 0035335 // peptidyl-tyrosine dephosphorylation // non-traceable author statement	0005737 // cytoplasm // inferred from electronic annotation /// 0005829 // cytosol // traceable author statement /// 0005886 // plasma membrane // inferred from direct assay /// 0005886 // plasma membrane // traceable author statement /// 0016020 // membrane // inferred from electronic annotation	0004725 // protein tyrosine phosphatase activity // non-traceable author statement /// 0005543 // phospholipid binding // non-traceable author statement /// 0005543 // phospholipid binding // inferred from electronic annotation /// 0005547 // phosphatidylinositol-3,4,5-trisphosphate binding // inferred from direct assay /// 0043325 // phosphatidylinositol-3,4-bisphosphate binding // inferred from…	---
44352	235102_x_at	45.836	135.807	2.96289	1.56701	P	P	2012-10-29	AI684439	---	small nucleolar RNA, C/D box 3B-1 /// small nucleolar RNA, C/D box 3B-2 /// small nucleolar RNA, C/D box 3D	SNORD3B-1 /// SNORD3B-2 /// SNORD3D	chr17p11.2	ENSG00000262074 /// ENSG00000262202	26851 /// 780852 /// 780854	---	---	---	---	---
14576	205128_x_at	357.117	1057.97	2.96252	1.56683	P	P	2012-10-29	NM_000962	Hs.201978	prostaglandin-endoperoxide synthase 1 (prostaglandin G/H synthase and cyclooxygenase)	PTGS1	chr9q32-q33.3	ENSG00000095303	5742	B4DHQ2 /// B4E2S5 /// P23219 /// Q3HY28 /// Q3HY29 /// Q3HY30 /// Q6LCE7	0001516 // prostaglandin biosynthetic process // inferred from sequence or structural similarity /// 0001516 // prostaglandin biosynthetic process // inferred from electronic annotation /// 0006629 // lipid metabolic process // non-traceable author statement /// 0006633 // fatty acid biosynthetic process // inferred from electronic annotation /// 0006692 // prostanoid metabolic process // traceab…	0001750 // photoreceptor outer segment // inferred from electronic annotation /// 0005634 // nucleus // inferred from sequence or structural similarity /// 0005635 // nuclear envelope // inferred from electronic annotation /// 0005737 // cytoplasm // inferred from sequence or structural similarity /// 0005737 // cytoplasm // inferred from electronic annotation /// 0005783 // endoplasmic reticulum…	0004601 // peroxidase activity // inferred from electronic annotation /// 0004666 // prostaglandin-endoperoxide synthase activity // inferred from direct assay /// 0004666 // prostaglandin-endoperoxide synthase activity // inferred from electronic annotation /// 0004666 // prostaglandin-endoperoxide synthase activity // traceable author statement /// 0008289 // lipid binding // inferred from elec…	Eicosanoid_Synthesis // GenMAPP /// Prostaglandin_synthesis_regulation // GenMAPP
15531	206084_at	191.758	567.103	2.95738	1.56432	P	P	2012-10-29	NM_002849	Hs.506076	protein tyrosine phosphatase, receptor type, R	PTPRR	chr12q15	ENSG00000153233	5801	B7Z3J1 /// B7Z956 /// B7Z998 /// F5GXR7 /// F8VU63 /// F8VVE9 /// Q05B41 /// Q0VD90 /// Q15256 /// Q2TAJ3 /// Q569H9 /// Q68CP6 /// Q7Z2V8	0001701 // in utero embryonic development // inferred from expression pattern /// 0006470 // protein dephosphorylation // traceable author statement /// 0006470 // protein dephosphorylation // inferred from electronic annotation /// 0007399 // nervous system development // inferred from electronic annotation /// 0016311 // dephosphorylation // inferred from electronic annotation /// 0030182 // ne…	0005634 // nucleus // inferred from direct assay /// 0005737 // cytoplasm // inferred from direct assay /// 0005737 // cytoplasm // inferred from electronic annotation /// 0005794 // Golgi apparatus // inferred from direct assay /// 0005886 // plasma membrane // inferred from electronic annotation /// 0009986 // cell surface // inferred from direct assay /// 0016020 // membrane // inferred from e…	0004721 // phosphoprotein phosphatase activity // inferred from electronic annotation /// 0004725 // protein tyrosine phosphatase activity // traceable author statement /// 0004725 // protein tyrosine phosphatase activity // inferred from electronic annotation /// 0004872 // receptor activity // inferred from electronic annotation /// 0005001 // transmembrane receptor protein tyrosine phosphatase…	---
43870	234620_at	23.5234	68.1285	2.89621	1.53416	P	P	2012-10-29	AC004079	---	---	---	---	ENSG00000214869	---	---	---	---	---	---
13562	204114_at	196.872	566.21	2.87603	1.52408	P	P	2012-10-29	NM_007361	Hs.369840	nidogen 2 (osteonidogen)	NID2	chr14q22.1	ENSG00000087303	22795	B4DPX8 /// E7EPP3 /// H0Y3N6 /// H0YJV3 /// Q14112 /// Q5CZI2 /// Q8IV28	0007155 // cell adhesion // traceable author statement /// 0007155 // cell adhesion // inferred from electronic annotation /// 0007160 // cell-matrix adhesion // inferred from electronic annotation	0005576 // extracellular region // inferred from electronic annotation /// 0005578 // proteinaceous extracellular matrix // inferred from electronic annotation /// 0005604 // basement membrane // inferred from electronic annotation /// 0005604 // basement membrane // traceable author statement /// 0016020 // membrane // inferred from electronic annotation /// 0016021 // integral to membrane // in…	0005509 // calcium ion binding // inferred from electronic annotation /// 0005515 // protein binding // inferred from physical interaction /// 0005518 // collagen binding // traceable author statement	---
18591	209176_at	69.9777	201.19	2.87505	1.52359	P	P	2012-10-29	AI332962	Hs.435004	SEC23 interacting protein	SEC23IP	chr10q25-q26	ENSG00000107651	11196	B3KM47 /// B3KN10 /// B4DWG1 /// F5H0L8 /// H7C0V8 /// H7C4C4 /// Q9Y6Y8	0006886 // intracellular protein transport // traceable author statement /// 0007030 // Golgi organization // traceable author statement	0005737 // cytoplasm // traceable author statement /// 0005783 // endoplasmic reticulum // inferred from electronic annotation /// 0005793 // endoplasmic reticulum-Golgi intermediate compartment // traceable author statement /// 0012507 // ER to Golgi transport vesicle membrane // inferred from electronic annotation /// 0016020 // membrane // inferred from electronic annotation /// 0031410 // cyt…	0046872 // metal ion binding // inferred from electronic annotation	---
39404	230149_at	28.3319	81.4349	2.87432	1.52322	P	P	2012-10-29	AI912179	Hs.594601	---	---	---	---	---	B4DJF3 /// Q2VYF1 /// Q8TDQ7	0005975 // carbohydrate metabolic process // inferred from electronic annotation /// 0006044 // N-acetylglucosamine metabolic process // inferred from electronic annotation	0005737 // cytoplasm // inferred from electronic annotation	0004342 // glucosamine-6-phosphate deaminase activity // inferred from electronic annotation /// 0016787 // hydrolase activity // inferred from electronic annotation /// 0016853 // isomerase activity // inferred from electronic annotation	---
10822	201373_at	349.171	999.555	2.86265	1.51735	P	P	2012-10-29	NM_000445	Hs.434248	plectin	PLEC	chr8q24	ENSG00000178209 /// ENSG00000261109	5339	E9PIA2 /// E9PKG0 /// E9PMV1 /// E9PQ28 /// H0YDN1 /// Q15149 /// Q8WXV5 /// Q8WXV6 /// Q96IE3	0006915 // apoptotic process // traceable author statement /// 0006921 // cellular component disassembly involved in apoptotic process // traceable author statement /// 0031581 // hemidesmosome assembly // inferred from direct assay /// 0031581 // hemidesmosome assembly // traceable author statement /// 0034329 // cell junction assembly // traceable author statement	0005626 // insoluble fraction // inferred from electronic annotation /// 0005737 // cytoplasm // inferred from direct assay /// 0005737 // cytoplasm // inferred from electronic annotation /// 0005829 // cytosol // traceable author statement /// 0005856 // cytoskeleton // inferred from electronic annotation /// 0005886 // plasma membrane // inferred from direct assay /// 0005886 // plasma membrane…	0003779 // actin binding // inferred from electronic annotation /// 0005515 // protein binding // inferred from physical interaction /// 0008307 // structural constituent of muscle // inferred from mutant phenotype /// 0008307 // structural constituent of muscle // traceable author statement /// 0030506 // ankyrin binding // inferred from physical interaction	---
38047	228792_at	9.76055	27.8861	2.85702	1.51451	P	P	2012-10-29	AU145100	Hs.653123	---	---	---	---	---	---	---	---	---	---
8609	1567224_at	344.769	984.536	2.85564	1.51381	P	P	2012-10-29	U29113	Hs.505924	high mobility group AT-hook 2	HMGA2	chr12q15	ENSG00000149948	8091	B2KX90 /// D3TVS5 /// F5H2A4 /// F5H2U8 /// F5H6H0 /// F6LHU9 /// H0YFY4 /// P52926 /// Q1M183 /// Q1M185 /// Q1M186 /// Q1M187 /// Q1M188 /// Q59EF8	0000122 // negative regulation of transcription from RNA polymerase II promoter // inferred from direct assay /// 0001837 // epithelial to mesenchymal transition // inferred from mutant phenotype /// 0002062 // chondrocyte differentiation // inferred from direct assay /// 0003131 // mesodermal-endodermal cell signaling // inferred from mutant phenotype /// 0006284 // base-excision repair // infer…	0000228 // nuclear chromosome // inferred from sequence or structural similarity /// 0000228 // nuclear chromosome // inferred from electronic annotation /// 0000785 // chromatin // inferred from electronic annotation /// 0005634 // nucleus // inferred from direct assay /// 0005634 // nucleus // inferred from electronic annotation /// 0032993 // protein-DNA complex // inferred from direct assay /…	0000975 // regulatory region DNA binding // inferred from direct assay /// 0000988 // protein binding transcription factor activity // inferred from direct assay /// 0001047 // core promoter binding // inferred from direct assay /// 0001071 // nucleic acid binding transcription factor activity // inferred from direct assay /// 0001077 // RNA polymerase II core promoter proximal region sequence-sp…	---
2936	1556332_at	54.0083	154.001	2.85143	1.51169	P	P	2012-10-29	CA313430	Hs.634213	---	---	---	---	---	---	---	---	---	---
47884	238634_x_at	25.1752	71.7669	2.8507	1.51132	P	P	2012-10-29	AI924246	Hs.601660	---	---	---	---	---	---	---	---	---	---
9292	1569555_at	184.99	527.219	2.84998	1.51095	P	P	2012-10-29	BC012859	Hs.494163	guanine deaminase	GDA	chr9q21.13	ENSG00000119125	9615	B4DIP8 /// H0YDZ7 /// Q5SZC3 /// Q5SZC5 /// Q5SZC6 /// Q9Y2T3	0006139 // nucleobase-containing compound metabolic process // traceable author statement /// 0006144 // purine base metabolic process // traceable author statement /// 0006147 // guanine catabolic process // inferred from electronic annotation /// 0006195 // purine nucleotide catabolic process // traceable author statement /// 0007399 // nervous system development // traceable author statement /…	0005622 // intracellular // traceable author statement /// 0005829 // cytosol // traceable author statement	0008270 // zinc ion binding // inferred from electronic annotation /// 0008270 // zinc ion binding // traceable author statement /// 0008892 // guanine deaminase activity // not recorded /// 0008892 // guanine deaminase activity // inferred from electronic annotation /// 0008892 // guanine deaminase activity // traceable author statement /// 0016787 // hydrolase activity // inferred from electron…	---
10558	201109_s_at	1691.14	4814.17	2.8467	1.50929	P	P	2012-10-29	AV726673	Hs.164226	thrombospondin 1	THBS1	chr15q15	ENSG00000137801	7057	A0PJG0 /// A8MZG1 /// B4DDK8 /// B4E3J7 /// P07996 /// Q59E99	0000187 // activation of MAPK activity // inferred from mutant phenotype /// 0001666 // response to hypoxia // non-traceable author statement /// 0001937 // negative regulation of endothelial cell proliferation // inferred from direct assay /// 0001937 // negative regulation of endothelial cell proliferation // inferred from mutant phenotype /// 0001953 // negative regulation of cell-matrix adhes…	0005576 // extracellular region // traceable author statement /// 0005576 // extracellular region // inferred from electronic annotation /// 0005577 // fibrinogen complex // inferred from direct assay /// 0005615 // extracellular space // inferred from direct assay /// 0005615 // extracellular space // inferred from electronic annotation /// 0009897 // external side of plasma membrane // inferred…	0001786 // phosphatidylserine binding // inferred from direct assay /// 0001948 // glycoprotein binding // non-traceable author statement /// 0001968 // fibronectin binding // inferred from direct assay /// 0005178 // integrin binding // inferred from mutant phenotype /// 0005509 // calcium ion binding // non-traceable author statement /// 0005509 // calcium ion binding // inferred from electroni…	Inflammatory_Response_Pathway // GenMAPP /// TGF_Beta_Signaling_Pathway // GenMAPP
17567	208138_at	93.2603	265.008	2.84159	1.5067	P	P	2012-10-29	NM_000805	Hs.2681	gastrin	GAST	chr17q21	ENSG00000184502 /// ENSG00000260334	2520	P01350	0007165 // signal transduction // non-traceable author statement /// 0007165 // signal transduction // inferred from electronic annotation /// 0007186 // G-protein coupled receptor signaling pathway // inferred from electronic annotation	0005576 // extracellular region // traceable author statement /// 0005576 // extracellular region // inferred from electronic annotation	0005179 // hormone activity // inferred from electronic annotation /// 0005179 // hormone activity // traceable author statement	---
52504	243253_at	45.5951	129.517	2.8406	1.50619	P	P	2012-10-29	AA699346	---	---	---	---	---	---	---	---	---	---	---
12791	203343_at	1529.6	4338.87	2.8366	1.50416	P	P	2012-10-29	NM_003359	Hs.572518	UDP-glucose 6-dehydrogenase	UGDH	chr4p15.1	ENSG00000109814	7358	B4DN25 /// D6RHF4 /// E7ER83 /// E7ER95 /// E7ETF4 /// E7EV97 /// E9PBD2 /// O60701	0001702 // gastrulation with mouth forming second // inferred from electronic annotation /// 0006011 // UDP-glucose metabolic process // traceable author statement /// 0006024 // glycosaminoglycan biosynthetic process // traceable author statement /// 0006065 // UDP-glucuronate biosynthetic process // inferred from electronic annotation /// 0006065 // UDP-glucuronate biosynthetic process // trace…	0005829 // cytosol // traceable author statement /// 0005829 // cytosol // inferred from electronic annotation	0000166 // nucleotide binding // inferred from electronic annotation /// 0003824 // catalytic activity // inferred from electronic annotation /// 0003979 // UDP-glucose 6-dehydrogenase activity // traceable author statement /// 0003979 // UDP-glucose 6-dehydrogenase activity // inferred from electronic annotation /// 0009055 // electron carrier activity // traceable author statement /// 0016491 /…	---
29157	219872_at	35.5645	100.588	2.82832	1.49995	P	P	2012-10-29	NM_016613	Hs.567498	family with sequence similarity 198, member B	FAM198B	chr4q32.1	ENSG00000164125	51313	B2RE23 /// B4E252 /// Q6UWH4 /// Q9H2L6 /// Q9NYZ0	---	0000139 // Golgi membrane // inferred from electronic annotation /// 0005794 // Golgi apparatus // inferred from direct assay /// 0005794 // Golgi apparatus // inferred from electronic annotation /// 0016020 // membrane // inferred from electronic annotation /// 0016021 // integral to membrane // inferred from electronic annotation	---	---
23149	213848_at	645.429	1821.71	2.82247	1.49696	P	P	2012-10-29	AI655015	Hs.591664	dual specificity phosphatase 7	DUSP7	chr3p21	ENSG00000164086	1849	H7C4Z0 /// Q16829	0000188 // inactivation of MAPK activity // not recorded /// 0002224 // toll-like receptor signaling pathway // traceable author statement /// 0002755 // MyD88-dependent toll-like receptor signaling pathway // traceable author statement /// 0002756 // MyD88-independent toll-like receptor signaling pathway // traceable author statement /// 0006470 // protein dephosphorylation // inferred from elec…	0005654 // nucleoplasm // traceable author statement /// 0005737 // cytoplasm // inferred from electronic annotation /// 0005829 // cytosol // inferred from direct assay /// 0005829 // cytosol // inferred from electronic annotation	0004721 // phosphoprotein phosphatase activity // inferred from electronic annotation /// 0004725 // protein tyrosine phosphatase activity // inferred from electronic annotation /// 0005515 // protein binding // inferred from physical interaction /// 0008138 // protein tyrosine/serine/threonine phosphatase activity // inferred from electronic annotation /// 0016787 // hydrolase activity // inferr…	---
50315	241065_x_at	120.887	340.961	2.82049	1.49594	P	P	2012-10-29	AI076273	Hs.311346	Cytidine monophosphate N-acetylneuraminic acid synthetase	CMAS	chr12p12.1	---	55907	Q53GF0 /// Q8NFW8	0006054 // N-acetylneuraminate metabolic process // inferred from electronic annotation /// 0009103 // lipopolysaccharide biosynthetic process // inferred from electronic annotation	0005634 // nucleus // inferred from electronic annotation	0008781 // N-acylneuraminate cytidylyltransferase activity // inferred from electronic annotation /// 0016740 // transferase activity // inferred from electronic annotation /// 0016779 // nucleotidyltransferase activity // inferred from electronic annotation	---
36195	226939_at	302.805	852.857	2.81652	1.49392	P	P	2012-10-29	AI202327	Hs.656937	cytoplasmic polyadenylation element binding protein 2	CPEB2	chr4p15.33	ENSG00000137449	132864	E7EPM3 /// F5H160 /// F5H659 /// F8W963 /// H0Y9D9 /// Q6N013 /// Q7Z5Q1	0006417 // regulation of translation // inferred from electronic annotation	0005737 // cytoplasm // inferred from electronic annotation	0000166 // nucleotide binding // inferred from electronic annotation /// 0003676 // nucleic acid binding // inferred from electronic annotation /// 0003723 // RNA binding // inferred from electronic annotation /// 0008187 // poly-pyrimidine tract binding // inferred from electronic annotation	---
30866	221583_s_at	33.4948	94.2923	2.81513	1.4932	P	P	2012-10-29	AI129381	Hs.144795	potassium large conductance calcium-activated channel, subfamily M, alpha member 1	KCNMA1	chr10q22.3	ENSG00000156113	3778	B7ZMF5 /// C9JFZ9 /// D5MRH1 /// F8WA96 /// H0Y379 /// H0Y382 /// H0Y406 /// H0Y5Z6 /// Q12791 /// Q59FH2 /// Q5SVJ7 /// Q5SVJ8 /// Q5SVJ9 /// Q5SVK0 /// Q5SVK3 /// Q5SVK5 /// Q6AI34 /// Q6JJ72 /// Q9BX94	0001666 // response to hypoxia // inferred from direct assay /// 0006810 // transport // inferred from electronic annotation /// 0006811 // ion transport // inferred from electronic annotation /// 0006813 // potassium ion transport // inferred from direct assay /// 0006813 // potassium ion transport // inferred from electronic annotation /// 0006970 // response to osmotic stress // inferred from …	0005886 // plasma membrane // traceable author statement /// 0005901 // caveola // inferred from direct assay /// 0008076 // voltage-gated potassium channel complex // inferred from direct assay /// 0008076 // voltage-gated potassium channel complex // inferred from electronic annotation /// 0016020 // membrane // inferred from electronic annotation /// 0016021 // integral to membrane // inferred…	0000166 // nucleotide binding // inferred from electronic annotation /// 0003779 // actin binding // inferred from direct assay /// 0005216 // ion channel activity // inferred from electronic annotation /// 0005244 // voltage-gated ion channel activity // inferred from electronic annotation /// 0005249 // voltage-gated potassium channel activity // inferred from direct assay /// 0005249 // voltag…	---
14750	205302_at	193.344	543.86	2.81291	1.49207	P	P	2012-10-29	NM_000596	Hs.642938	insulin-like growth factor binding protein 1	IGFBP1	chr7p13-p12	ENSG00000146678	3484	C1K3N3 /// C9J6H2 /// C9JXF9 /// P08833 /// Q6PEY6	0001558 // regulation of cell growth // inferred from electronic annotation /// 0006987 // activation of signaling protein activity involved in unfolded protein response // traceable author statement /// 0007165 // signal transduction // traceable author statement /// 0008286 // insulin receptor signaling pathway // inferred from electronic annotation /// 0030307 // positive regulation of cell gr…	0005576 // extracellular region // traceable author statement /// 0005576 // extracellular region // inferred from electronic annotation /// 0005615 // extracellular space // inferred from electronic annotation /// 0005615 // extracellular space // traceable author statement	0005520 // insulin-like growth factor binding // inferred from electronic annotation /// 0005520 // insulin-like growth factor binding // traceable author statement /// 0019838 // growth factor binding // inferred from electronic annotation	Smooth_muscle_contraction // GenMAPP
46197	236947_at	156.669	440.669	2.81274	1.49198	P	P	2012-10-29	AI686664	Hs.663514	---	---	---	---	---	---	---	---	---	---
46253	237003_at	32.9954	92.7963	2.81241	1.4918	P	P	2012-10-29	AA878383	Hs.280782	bestrophin 3	BEST3	chr12q14.2-q15	ENSG00000127325	144453	A8MVM3 /// B5MDI8 /// E9PNM2 /// F8VR37 /// F8VVX2 /// F8VVZ2 /// F8VZR0 /// Q8N1M1	0006810 // transport // inferred from electronic annotation /// 0006811 // ion transport // inferred from electronic annotation /// 0006821 // chloride transport // inferred from electronic annotation /// 0015698 // inorganic anion transport // inferred from electronic annotation /// 0043271 // negative regulation of ion transport // inferred from electronic annotation	0005886 // plasma membrane // inferred from electronic annotation /// 0016020 // membrane // inferred from electronic annotation /// 0016021 // integral to membrane // inferred from electronic annotation /// 0034707 // chloride channel complex // inferred from electronic annotation	0005216 // ion channel activity // inferred from electronic annotation /// 0005254 // chloride channel activity // inferred from electronic annotation	---
33049	223772_s_at	142.186	399.813	2.81191	1.49155	P	P	2012-10-29	BC005335	Hs.511138	transmembrane protein 87A	TMEM87A	chr15q15.1	---	25963	A8K0M6 /// A8K285 /// A8K369 /// B4DN92 /// H3BM87 /// H3BMU0 /// H3BPJ4 /// H3BRG0 /// H3BSZ0 /// H3BTS6 /// H3BUZ1 /// Q8NBN3	---	0016020 // membrane // inferred from electronic annotation /// 0016021 // integral to membrane // inferred from electronic annotation	---	---
42264	233010_at	34.8038	97.7516	2.80864	1.48987	P	P	2012-10-29	AU158573	Hs.661474	---	---	---	---	---	---	---	---	---	---
28785	219500_at	126.677	355.707	2.80798	1.48953	P	P	2012-10-29	NM_013246	Hs.502977	cardiotrophin-like cytokine factor 1	CLCF1	chr11q13.3	ENSG00000175505	23529	B4DNT4 /// Q9UBD9	0002639 // positive regulation of immunoglobulin production // inferred from sequence or structural similarity /// 0002639 // positive regulation of immunoglobulin production // inferred from electronic annotation /// 0007166 // cell surface receptor signaling pathway // inferred from sequence or structural similarity /// 0007166 // cell surface receptor signaling pathway // inferred from electro…	0005576 // extracellular region // inferred from direct assay /// 0005576 // extracellular region // non-traceable author statement /// 0005576 // extracellular region // inferred from electronic annotation /// 0005615 // extracellular space // inferred from electronic annotation /// 0097058 // CRLF-CLCF1 complex // inferred from direct assay /// 0097059 // CNTFR-CLCF1 complex // inferred from di…	0005102 // receptor binding // inferred from physical interaction /// 0005125 // cytokine activity // inferred from direct assay /// 0005125 // cytokine activity // non-traceable author statement /// 0005125 // cytokine activity // inferred from electronic annotation /// 0005127 // ciliary neurotrophic factor receptor binding // inferred from direct assay /// 0005515 // protein binding // inferre…	---
44254	235004_at	31.0202	86.9925	2.80438	1.48768	P	P	2012-10-29	AI677701	Hs.519904	RNA binding motif protein 24	RBM24	chr6p22.3	ENSG00000112183	221662	A8KAI7 /// B7Z6B4 /// B7Z6B7 /// E9PAY4 /// Q9BX46	0010830 // regulation of myotube differentiation // inferred from sequence or structural similarity /// 0010830 // regulation of myotube differentiation // inferred from electronic annotation /// 0030154 // cell differentiation // inferred from electronic annotation /// 0043488 // regulation of mRNA stability // inferred from sequence or structural similarity /// 0043488 // regulation of mRNA sta…	0005634 // nucleus // inferred from electronic annotation /// 0005737 // cytoplasm // inferred from electronic annotation	0000166 // nucleotide binding // inferred from electronic annotation /// 0003676 // nucleic acid binding // inferred from electronic annotation /// 0003723 // RNA binding // inferred from electronic annotation /// 0003730 // mRNA 3'-UTR binding // inferred from sequence or structural similarity /// 0003730 // mRNA 3'-UTR binding // inferred from electronic annotation	---
10180	200731_s_at	970.548	2700.26	2.7822	1.47623	P	P	2012-10-29	AW165960	Hs.227777	protein tyrosine phosphatase type IVA, member 1	PTP4A1	chr6q12	ENSG00000112245	7803	B5BU78 /// Q5TCM7 /// Q93096	0006470 // protein dephosphorylation // inferred from electronic annotation /// 0007049 // cell cycle // inferred from electronic annotation /// 0007275 // multicellular organismal development // inferred from electronic annotation /// 0016311 // dephosphorylation // inferred from electronic annotation /// 0030335 // positive regulation of cell migration // inferred from electronic annotation ///…	0005634 // nucleus // inferred from electronic annotation /// 0005737 // cytoplasm // inferred from direct assay /// 0005737 // cytoplasm // inferred from electronic annotation /// 0005768 // endosome // inferred from electronic annotation /// 0005769 // early endosome // inferred from electronic annotation /// 0005783 // endoplasmic reticulum // inferred from electronic annotation /// 0005819 //…	0004721 // phosphoprotein phosphatase activity // inferred from electronic annotation /// 0004725 // protein tyrosine phosphatase activity // non-traceable author statement /// 0004725 // protein tyrosine phosphatase activity // inferred from electronic annotation /// 0008138 // protein tyrosine/serine/threonine phosphatase activity // inferred from electronic annotation /// 0016787 // hydrolase …	---
51094	241844_x_at	39.2613	108.972	2.77557	1.47279	P	P	2012-10-29	AA836320	Hs.374147	transmembrane protein 156	TMEM156	chr4p14	ENSG00000121895	80008	Q8N614	---	0016020 // membrane // inferred from electronic annotation /// 0016021 // integral to membrane // inferred from electronic annotation	---	---
40001	230746_s_at	55.4845	153.851	2.77287	1.47138	P	P	2012-10-29	AW003173	Hs.713005	---	---	---	---	---	B4DN22 /// P52823	0001503 // ossification // inferred from electronic annotation /// 0006874 // cellular calcium ion homeostasis // traceable author statement /// 0007166 // cell surface receptor signaling pathway // traceable author statement /// 0007267 // cell-cell signaling // traceable author statement /// 0007566 // embryo implantation // inferred from electronic annotation /// 0007584 // response to nutrien…	0005576 // extracellular region // inferred from electronic annotation /// 0005615 // extracellular space // inferred from electronic annotation /// 0005737 // cytoplasm // inferred from electronic annotation /// 0016324 // apical plasma membrane // inferred from electronic annotation	0005179 // hormone activity // inferred from electronic annotation /// 0005179 // hormone activity // traceable author statement	---
1732	1554660_a_at	64.3321	178.016	2.76715	1.4684	P	P	2012-10-29	BC036200	Hs.368353	consortin, connexin sorting protein	CNST	chr1q44	ENSG00000162852	163882	B1AQM9 /// Q6PJW8	0010923 // negative regulation of phosphatase activity // inferred from direct assay /// 0042998 // positive regulation of Golgi to plasma membrane protein transport // inferred from mutant phenotype	0005794 // Golgi apparatus // inferred from electronic annotation /// 0005802 // trans-Golgi network // inferred from direct assay /// 0005886 // plasma membrane // inferred from direct assay /// 0005886 // plasma membrane // inferred from electronic annotation /// 0016020 // membrane // inferred from electronic annotation /// 0016021 // integral to membrane // inferred from electronic annotation…	0005515 // protein binding // inferred from physical interaction /// 0019902 // phosphatase binding // inferred from direct assay /// 0071253 // connexin binding // inferred from sequence or structural similarity /// 0071253 // connexin binding // inferred from electronic annotation	---
15347	205899_at	106.567	294.496	2.76348	1.46649	P	P	2012-10-29	NM_003914	Hs.417050	cyclin A1	CCNA1	chr13q12.3-q13	ENSG00000133101	8900	B2RAM9 /// B7Z7E3 /// P78396	0000079 // regulation of cyclin-dependent protein kinase activity // inferred from electronic annotation /// 0000082 // G1/S transition of mitotic cell cycle // traceable author statement /// 0000083 // regulation of transcription involved in G1/S phase of mitotic cell cycle // traceable author statement /// 0000086 // G2/M transition of mitotic cell cycle // traceable author statement /// 000027…	0005634 // nucleus // inferred from electronic annotation /// 0005654 // nucleoplasm // traceable author statement /// 0005829 // cytosol // traceable author statement /// 0015630 // microtubule cytoskeleton // inferred from direct assay	0005515 // protein binding // inferred from physical interaction /// 0019901 // protein kinase binding // inferred from electronic annotation	Cell_cycle_KEGG // GenMAPP /// G1_to_S_cell_cycle_Reactome // GenMAPP
5465	1560638_a_at	50.4659	139.353	2.76132	1.46536	P	P	2012-10-29	BC039537	Hs.333059	---	---	---	ENSG00000260955	---	---	---	---	---	---
3763	1557613_at	33.4419	92.2931	2.7598	1.46456	P	P	2012-10-29	BQ213711	Hs.570631	uncharacterized FLJ39534	FLJ39534	chr3p21.31	ENSG00000227398	285352	---	---	---	---	---
45246	235996_at	57.8552	159.489	2.7567	1.46294	P	P	2012-10-29	BF979984	Hs.696433	Ras association (RalGDS/AF-6) domain family (N-terminal) member 8	RASSF8	chr12p12.3	ENSG00000123094	11228	A8K8G8 /// F5GYP8 /// F5H0S5 /// F5H343 /// F5H7J1 /// F5H8B9 /// F5H8C5 /// H0YG85 /// Q5SCI0 /// Q6IB99 /// Q8NHQ8	0007165 // signal transduction // inferred from electronic annotation	---	---	---
29730	220445_s_at	108.093	297.595	2.75314	1.46108	P	P	2012-10-29	NM_004909	Hs.522810	CSAG family, member 2 /// CSAG family, member 3	CSAG2 /// CSAG3	chrXq28	---	389903 /// 728461	Q5ZEY7 /// Q9Y5P2	0042493 // response to drug // traceable author statement	---	---	---
51771	242521_at	95.981	263.512	2.74546	1.45705	P	P	2012-10-29	BF512556	Hs.614136	uncharacterized LOC100505812	LOC100505812	---	---	100505812	---	---	---	---	---
2294	1555392_at	46.1764	126.323	2.73566	1.45189	P	P	2012-10-29	AY143171	Hs.670418	---	---	---	---	---	Q8IWT5	---	---	---	---
15801	206354_at	446.495	1220.96	2.73454	1.4513	P	P	2012-10-29	NM_019844	Hs.504966	solute carrier organic anion transporter family, member 1B3	SLCO1B3	chr12p12	ENSG00000111700	28234	B3KP78 /// F5H8K0 /// H0YGD2 /// H0YGG9 /// Q0VGL9 /// Q5JAR4 /// Q6NSD0 /// Q7Z454 /// Q9NPD5	0006810 // transport // inferred from electronic annotation /// 0006811 // ion transport // inferred from electronic annotation /// 0008206 // bile acid metabolic process // traceable author statement /// 0015711 // organic anion transport // traceable author statement /// 0015721 // bile acid and bile salt transport // traceable author statement /// 0043252 // sodium-independent organic anion tr…	0005737 // cytoplasm // inferred from direct assay /// 0005886 // plasma membrane // traceable author statement /// 0005886 // plasma membrane // inferred from electronic annotation /// 0005887 // integral to plasma membrane // traceable author statement /// 0016020 // membrane // inferred from electronic annotation /// 0016021 // integral to membrane // inferred from electronic annotation /// 00…	0005215 // transporter activity // inferred from electronic annotation /// 0008514 // organic anion transmembrane transporter activity // traceable author statement	---
18787	209373_at	1702.11	4652.59	2.73342	1.45071	P	P	2012-10-29	BC003179	Hs.185055	mal, T-cell differentiation protein-like	MALL	chr2q13	ENSG00000144063	7851	B3KPQ3 /// C9IZ55 /// F8WE57 /// Q13021	0042632 // cholesterol homeostasis // non-traceable author statement	0000139 // Golgi membrane // inferred from direct assay /// 0005886 // plasma membrane // inferred from direct assay /// 0016020 // membrane // inferred from electronic annotation /// 0016021 // integral to membrane // non-traceable author statement /// 0016021 // integral to membrane // inferred from electronic annotation /// 0016023 // cytoplasmic membrane-bounded vesicle // inferred from direc…	0005515 // protein binding // inferred from physical interaction	---
26964	217678_at	1402.52	3829.03	2.73011	1.44896	P	P	2012-10-29	AA488687	Hs.390594	solute carrier family 7 (anionic amino acid transporter light chain, xc- system), member 11	SLC7A11	chr4q28-q32	ENSG00000151012	23657	A8K2U4 /// H0Y9F9 /// Q9BYH2 /// Q9UPY5	0003333 // amino acid transmembrane transport // inferred from electronic annotation /// 0006810 // transport // inferred from electronic annotation /// 0006811 // ion transport // traceable author statement /// 0006865 // amino acid transport // traceable author statement /// 0006865 // amino acid transport // inferred from electronic annotation /// 0006979 // response to oxidative stress // inf…	0005791 // rough endoplasmic reticulum // inferred from electronic annotation /// 0005792 // microsome // inferred from electronic annotation /// 0005856 // cytoskeleton // inferred from electronic annotation /// 0005886 // plasma membrane // traceable author statement /// 0005886 // plasma membrane // inferred from electronic annotation /// 0016020 // membrane // inferred from electronic annotat…	0005515 // protein binding // inferred from physical interaction /// 0015171 // amino acid transmembrane transporter activity // inferred from electronic annotation /// 0015327 // cystine:glutamate antiporter activity // traceable author statement	---
51113	241863_x_at	43.4244	118.488	2.72861	1.44816	P	P	2012-10-29	AA703326	Hs.656491	---	---	---	---	---	---	---	---	---	---
37608	228353_x_at	210.893	574.972	2.72637	1.44698	P	P	2012-10-29	AA233308	Hs.444075	ubiquitin associated and SH3 domain containing B	UBASH3B	chr11q24.1	ENSG00000154127	84959	Q8TF42	0035335 // peptidyl-tyrosine dephosphorylation // inferred from electronic annotation	0005634 // nucleus // inferred from electronic annotation /// 0005737 // cytoplasm // inferred from electronic annotation	0004721 // phosphoprotein phosphatase activity // inferred from electronic annotation /// 0004725 // protein tyrosine phosphatase activity // inferred from electronic annotation /// 0016787 // hydrolase activity // inferred from electronic annotation	---
12311	202861_at	69.9527	190.252	2.71972	1.44346	P	P	2012-10-29	NM_002616	Hs.445534	period homolog 1 (Drosophila)	PER1	chr17p13.1	ENSG00000179094	5187	A8K4U6 /// B4DI49 /// O15534 /// Q6IN51	0000122 // negative regulation of transcription from RNA polymerase II promoter // inferred from sequence or structural similarity /// 0000122 // negative regulation of transcription from RNA polymerase II promoter // inferred from electronic annotation /// 0006351 // transcription, DNA-dependent // inferred from electronic annotation /// 0006355 // regulation of transcription, DNA-dependent // i…	0005634 // nucleus // inferred from electronic annotation /// 0005737 // cytoplasm // inferred from electronic annotation	0000978 // RNA polymerase II core promoter proximal region sequence-specific DNA binding // inferred from direct assay /// 0000988 // protein binding transcription factor activity // inferred from sequence or structural similarity /// 0000988 // protein binding transcription factor activity // inferred from electronic annotation /// 0004871 // signal transducer activity // inferred from electroni…	Circadian_Exercise // GenMAPP
51103	241853_at	17.9766	48.819	2.71569	1.44132	P	P	2012-10-29	AA760878	Hs.596355	---	---	---	---	---	---	---	---	---	---
11596	202147_s_at	916.549	2487.73	2.71424	1.44055	P	P	2012-10-29	NM_001550	Hs.7879	interferon-related developmental regulator 1	IFRD1	chr7q31.1	ENSG00000006652	3475	A4D0U1 /// B7Z4L0 /// B7Z5G1 /// C9J311 /// C9J7U6 /// C9JA65 /// C9JFH1 /// C9JK78 /// C9JLG5 /// C9JNM6 /// E9PMY4 /// H0YEE3 /// O00458	0007275 // multicellular organismal development // inferred from electronic annotation /// 0007518 // myoblast cell fate determination // traceable author statement /// 0007527 // adult somatic muscle development // inferred from electronic annotation /// 0030154 // cell differentiation // inferred from electronic annotation /// 0042692 // muscle cell differentiation // inferred from electronic a…	0005634 // nucleus // inferred from electronic annotation	---	Hypertrophy_model // GenMAPP
32873	223596_at	71.214	193.218	2.7132	1.44	P	P	2012-10-29	AF105366	Hs.510939	solute carrier family 12 (potassium/chloride transporters), member 6	SLC12A6	chr15q13	ENSG00000140199	9990	A7E2U9 /// A8K935 /// B3KXX3 /// H0YKE6 /// H0YKJ2 /// H0YKL8 /// H0YKQ8 /// H0YMQ9 /// H0YNJ5 /// Q3ZCQ6 /// Q5HYC7 /// Q6NSI7 /// Q9UHW9	0001525 // angiogenesis // non-traceable author statement /// 0006810 // transport // inferred from electronic annotation /// 0006811 // ion transport // inferred from direct assay /// 0006811 // ion transport // traceable author statement /// 0006811 // ion transport // inferred from electronic annotation /// 0006813 // potassium ion transport // inferred from electronic annotation /// 0055085 /…	0005886 // plasma membrane // traceable author statement /// 0005886 // plasma membrane // inferred from electronic annotation /// 0016020 // membrane // inferred from electronic annotation /// 0016021 // integral to membrane // non-traceable author statement /// 0016021 // integral to membrane // inferred from electronic annotation /// 0016323 // basolateral plasma membrane // inferred from sequ…	0005215 // transporter activity // inferred from electronic annotation /// 0015293 // symporter activity // inferred from electronic annotation /// 0015377 // cation:chloride symporter activity // inferred from electronic annotation /// 0015379 // potassium:chloride symporter activity // inferred from direct assay /// 0015379 // potassium:chloride symporter activity // inferred from electronic an…	---
53122	243871_at	25.7641	69.89	2.71269	1.43972	P	P	2012-10-29	AI083557	Hs.598050	uncharacterized LOC100130476	LOC100130476	chr6q23.3	ENSG00000235842	100130476	---	---	---	---	---
23117	213816_s_at	68.1647	184.685	2.7094	1.43797	P	P	2012-10-29	AA005141	Hs.132966	met proto-oncogene (hepatocyte growth factor receptor)	MET	chr7q31	ENSG00000105976	4233	A0PJF7 /// A5D6Q9 /// B4DLF5 /// B4DPY6 /// B5A929 /// B5A930 /// B5A931 /// B5A933 /// B5A934 /// B5A935 /// B5A936 /// B5A937 /// B5A938 /// B5A939 /// B5A940 /// B5A941 /// B5A942 /// B5A943 /// C9JKM5 /// C9JVH4 /// E6Y365 /// H7C130 /// H7C174 /// P08581 /// Q59EB3	0000187 // activation of MAPK activity // inferred from electronic annotation /// 0001101 // response to acid // inferred from electronic annotation /// 0001764 // neuron migration // inferred from electronic annotation /// 0001889 // liver development // inferred from electronic annotation /// 0001890 // placenta development // inferred from electronic annotation /// 0006468 // protein phosphory…	0005576 // extracellular region // inferred from electronic annotation /// 0005615 // extracellular space // inferred from electronic annotation /// 0005624 // membrane fraction // inferred from electronic annotation /// 0005737 // cytoplasm // inferred from electronic annotation /// 0005886 // plasma membrane // traceable author statement /// 0005886 // plasma membrane // inferred from electroni…	0000166 // nucleotide binding // inferred from electronic annotation /// 0004672 // protein kinase activity // inferred from electronic annotation /// 0004713 // protein tyrosine kinase activity // non-traceable author statement /// 0004713 // protein tyrosine kinase activity // traceable author statement /// 0004713 // protein tyrosine kinase activity // inferred from electronic annotation /// 0…	---
32810	223533_at	138.093	371.543	2.69053	1.42789	P	P	2012-10-29	AL136919	Hs.412836	leucine rich repeat containing 8 family, member C	LRRC8C	chr1p22.2	ENSG00000171488	84230	A6NED7 /// E9PHY6 /// Q4G0W7 /// Q8TDW0	---	0005783 // endoplasmic reticulum // inferred from electronic annotation /// 0005789 // endoplasmic reticulum membrane // inferred from electronic annotation /// 0016020 // membrane // inferred from electronic annotation /// 0016021 // integral to membrane // inferred from electronic annotation	---	---
25059	215765_at	143.458	385.713	2.68868	1.4269	P	P	2012-10-29	AK024051	Hs.144941	leucine rich repeat containing 41	LRRC41	chr1p34.1	ENSG00000132128	10489	B4DK79 /// B5MD92 /// Q15345 /// Q53F69 /// Q562F1 /// Q9H822	0016567 // protein ubiquitination // inferred from electronic annotation	---	---	---
53541	244290_at	38.5562	103.311	2.6795	1.42196	P	P	2012-10-29	AW293174	Hs.673998	---	---	---	---	---	---	---	---	---	---
28450	219165_at	291.808	780.442	2.6745	1.41927	P	P	2012-10-29	NM_021630	Hs.632034	PDZ and LIM domain 2 (mystique)	PDLIM2	chr8p21.3	ENSG00000120913	64236	B3KPU0 /// C9J0X3 /// C9J760 /// C9JLG8 /// C9JRJ0 /// C9JS55 /// C9JSR2 /// C9K0F0 /// F8WFB8 /// Q8NF47 /// Q96JY6	---	0001725 // stress fiber // inferred from electronic annotation /// 0005634 // nucleus // inferred from electronic annotation /// 0005737 // cytoplasm // inferred from electronic annotation /// 0005856 // cytoskeleton // inferred from electronic annotation /// 0005925 // focal adhesion // inferred from direct assay /// 0009986 // cell surface // inferred from direct assay /// 0015629 // actin cyto…	0008270 // zinc ion binding // inferred from electronic annotation /// 0032036 // myosin heavy chain binding // inferred from electronic annotation /// 0046872 // metal ion binding // inferred from electronic annotation /// 0051371 // muscle alpha-actinin binding // inferred from electronic annotation	---
16970	207528_s_at	229.612	613.135	2.67031	1.41701	P	P	2012-10-29	NM_014331	Hs.390594	solute carrier family 7 (anionic amino acid transporter light chain, xc- system), member 11	SLC7A11	chr4q28-q32	ENSG00000151012	23657	A8K2U4 /// H0Y9F9 /// Q9BYH2 /// Q9UPY5	0003333 // amino acid transmembrane transport // inferred from electronic annotation /// 0006810 // transport // inferred from electronic annotation /// 0006811 // ion transport // traceable author statement /// 0006865 // amino acid transport // traceable author statement /// 0006865 // amino acid transport // inferred from electronic annotation /// 0006979 // response to oxidative stress // inf…	0005791 // rough endoplasmic reticulum // inferred from electronic annotation /// 0005792 // microsome // inferred from electronic annotation /// 0005856 // cytoskeleton // inferred from electronic annotation /// 0005886 // plasma membrane // traceable author statement /// 0005886 // plasma membrane // inferred from electronic annotation /// 0016020 // membrane // inferred from electronic annotat…	0005515 // protein binding // inferred from physical interaction /// 0015171 // amino acid transmembrane transporter activity // inferred from electronic annotation /// 0015327 // cystine:glutamate antiporter activity // traceable author statement	---
51872	242622_x_at	24.3127	64.7992	2.66524	1.41427	P	P	2012-10-29	T86737	Hs.500466	Phosphatase and tensin homolog	PTEN	chr10q23.3	---	5728	F2YHV0 /// P60484	0000079 // regulation of cyclin-dependent protein kinase activity // traceable author statement /// 0001525 // angiogenesis // inferred from electronic annotation /// 0001933 // negative regulation of protein phosphorylation // inferred from direct assay /// 0002902 // regulation of B cell apoptotic process // inferred from electronic annotation /// 0006470 // protein dephosphorylation // inferre…	0005634 // nucleus // inferred from direct assay /// 0005634 // nucleus // inferred from electronic annotation /// 0005737 // cytoplasm // inferred from direct assay /// 0005737 // cytoplasm // traceable author statement /// 0005737 // cytoplasm // inferred from electronic annotation /// 0005829 // cytosol // traceable author statement /// 0005886 // plasma membrane // inferred from direct assay …	0000287 // magnesium ion binding // inferred from electronic annotation /// 0004438 // phosphatidylinositol-3-phosphatase activity // inferred from direct assay /// 0004721 // phosphoprotein phosphatase activity // inferred from direct assay /// 0004721 // phosphoprotein phosphatase activity // inferred from electronic annotation /// 0004722 // protein serine/threonine phosphatase activity // inf…	---
36329	227073_at	271.453	720.342	2.65365	1.40798	P	P	2012-10-29	N50665	Hs.740551	mitogen-activated protein kinase kinase kinase 2	MAP3K2	chr2q14.3	ENSG00000169967	10746	Q6P084 /// Q96K88 /// Q9Y2U5	0000165 // MAPK cascade // inferred from electronic annotation /// 0000186 // activation of MAPKK activity // inferred from electronic annotation /// 0000187 // activation of MAPK activity // traceable author statement /// 0006468 // protein phosphorylation // inferred from direct assay /// 0006468 // protein phosphorylation // inferred from electronic annotation /// 0006468 // protein phosphoryl…	0005634 // nucleus // inferred from electronic annotation /// 0005737 // cytoplasm // inferred from electronic annotation /// 0005829 // cytosol // inferred from electronic annotation	0000166 // nucleotide binding // inferred from electronic annotation /// 0004672 // protein kinase activity // inferred from direct assay /// 0004672 // protein kinase activity // inferred from electronic annotation /// 0004674 // protein serine/threonine kinase activity // traceable author statement /// 0004674 // protein serine/threonine kinase activity // inferred from electronic annotation //…	MAPK_Cascade // GenMAPP
33481	224209_s_at	2619.69	6941.33	2.64967	1.40581	P	P	2012-10-29	AF019638	Hs.494163	guanine deaminase	GDA	chr9q21.13	ENSG00000119125	9615	B4DIP8 /// H0YDZ7 /// Q5SZC3 /// Q5SZC5 /// Q5SZC6 /// Q9Y2T3	0006139 // nucleobase-containing compound metabolic process // traceable author statement /// 0006144 // purine base metabolic process // traceable author statement /// 0006147 // guanine catabolic process // inferred from electronic annotation /// 0006195 // purine nucleotide catabolic process // traceable author statement /// 0007399 // nervous system development // traceable author statement /…	0005622 // intracellular // traceable author statement /// 0005829 // cytosol // traceable author statement	0008270 // zinc ion binding // inferred from electronic annotation /// 0008270 // zinc ion binding // traceable author statement /// 0008892 // guanine deaminase activity // not recorded /// 0008892 // guanine deaminase activity // inferred from electronic annotation /// 0008892 // guanine deaminase activity // traceable author statement /// 0016787 // hydrolase activity // inferred from electron…	---
50065	240815_at	134.715	355.803	2.64115	1.40117	P	P	2012-10-29	R62588	---	---	---	---	---	---	---	---	---	---	---
39258	230003_at	18.6829	49.2076	2.63383	1.39716	P	P	2012-10-29	AW779917	Hs.88156	---	---	---	---	---	---	---	---	---	---
53916	244665_at	149.774	394.437	2.63354	1.397	P	P	2012-10-29	AI056776	Hs.668855	---	---	---	---	---	---	---	---	---	---
5521	1560743_a_at	30.6711	80.7679	2.63336	1.3969	P	P	2012-10-29	AI985407	Hs.672073	---	---	---	---	---	---	---	---	---	---
34319	225061_at	231.626	608.76	2.6282	1.39407	P	P	2012-10-29	N45231	Hs.513053	DnaJ (Hsp40) homolog, subfamily A, member 4	DNAJA4	chr15q25.1	ENSG00000140403	55466	C9JDE6 /// E9PDM9 /// F5GWV1 /// F5H170 /// F5H300 /// F5H6V9 /// F8WF76 /// Q69YX3 /// Q7Z4D5 /// Q8N2A9 /// Q8N5Z4 /// Q8WW22	0006457 // protein folding // inferred from electronic annotation /// 0009408 // response to heat // inferred from electronic annotation	0016020 // membrane // inferred from electronic annotation	0005524 // ATP binding // inferred from electronic annotation /// 0031072 // heat shock protein binding // inferred from electronic annotation /// 0046872 // metal ion binding // inferred from electronic annotation /// 0051082 // unfolded protein binding // inferred from electronic annotation	---
19042	209631_s_at	55.704	146.266	2.62577	1.39274	P	P	2012-10-29	U87460	Hs.731392	G protein-coupled receptor 37 (endothelin receptor type B-like)	GPR37	chr7q31	ENSG00000170775	2861	A4D0Y6 /// O15354	0007165 // signal transduction // inferred from electronic annotation /// 0007186 // G-protein coupled receptor signaling pathway // traceable author statement /// 0007186 // G-protein coupled receptor signaling pathway // inferred from electronic annotation	0005783 // endoplasmic reticulum // inferred from electronic annotation /// 0005789 // endoplasmic reticulum membrane // inferred from electronic annotation /// 0005886 // plasma membrane // inferred from electronic annotation /// 0005887 // integral to plasma membrane // traceable author statement /// 0016020 // membrane // inferred from electronic annotation /// 0016021 // integral to membrane …	0004871 // signal transducer activity // inferred from electronic annotation /// 0004872 // receptor activity // inferred from electronic annotation /// 0004930 // G-protein coupled receptor activity // inferred from electronic annotation /// 0004930 // G-protein coupled receptor activity // traceable author statement	GPCRDB_Class_A_Rhodopsin-like // GenMAPP
45849	236599_at	158.977	417.255	2.62463	1.39211	P	P	2012-10-29	AA703280	---	---	---	---	---	---	---	---	---	---	---
13811	204363_at	5631.89	14765	2.62168	1.39049	P	P	2012-10-29	NM_001993	Hs.62192	coagulation factor III (thromboplastin, tissue factor)	F3	chr1p22-p21	---	2152	B2R6M5 /// P13726 /// Q86SE7 /// Q86WH3 /// Q8NCW7	0001938 // positive regulation of endothelial cell proliferation // inferred from direct assay /// 0002541 // activation of plasma proteins involved in acute inflammatory response // inferred from direct assay /// 0002543 // activation of blood coagulation via clotting cascade // inferred by curator /// 0006916 // anti-apoptosis // traceable author statement /// 0006919 // activation of cysteine-…	0005576 // extracellular region // inferred from electronic annotation /// 0005615 // extracellular space // inferred from direct assay /// 0005615 // extracellular space // inferred from electronic annotation /// 0005737 // cytoplasm // inferred from electronic annotation /// 0005886 // plasma membrane // traceable author statement /// 0005886 // plasma membrane // non-traceable author statement…	0002020 // protease binding // inferred from physical interaction /// 0002020 // protease binding // inferred from electronic annotation /// 0005515 // protein binding // inferred from physical interaction /// 0005543 // phospholipid binding // inferred from direct assay /// 0043498 // cell surface binding // inferred from direct assay	---
35538	226281_at	745.815	1954.16	2.62016	1.38966	P	P	2012-10-29	BF059512	Hs.234074	delta/notch-like EGF repeat containing	DNER	chr2q36.3	ENSG00000187957	92737	A8K0I8 /// B4E370 /// B4E399 /// F5GWC7 /// Q8NFT8	0001764 // neuron migration // non-traceable author statement /// 0006897 // endocytosis // non-traceable author statement /// 0007219 // Notch signaling pathway // traceable author statement /// 0007219 // Notch signaling pathway // inferred from electronic annotation /// 0007220 // Notch receptor processing // inferred from electronic annotation /// 0007416 // synapse assembly // non-traceable …	0005769 // early endosome // inferred from direct assay /// 0005886 // plasma membrane // inferred from direct assay /// 0005886 // plasma membrane // inferred from electronic annotation /// 0016020 // membrane // inferred from electronic annotation /// 0016021 // integral to membrane // inferred from electronic annotation /// 0030425 // dendrite // inferred from direct assay /// 0030425 // dendr…	0004872 // receptor activity // inferred from electronic annotation /// 0004888 // transmembrane signaling receptor activity // traceable author statement /// 0005112 // Notch binding // inferred from electronic annotation /// 0005509 // calcium ion binding // non-traceable author statement /// 0005509 // calcium ion binding // inferred from electronic annotation /// 0005515 // protein binding //…	---
4539	1559006_at	175.306	459.14	2.61909	1.38906	P	P	2012-10-29	BC007784	Hs.397001	---	---	---	---	---	---	---	---	---	---
49700	240450_at	24.3436	63.6692	2.61544	1.38705	P	P	2012-10-29	BF061543	Hs.656768	---	---	---	---	---	---	---	---	---	---
33285	224010_at	54.008	140.949	2.60977	1.38392	P	P	2012-10-29	BC000607	Hs.534456	anaphase promoting complex subunit 11	ANAPC11	chr17q25.3	ENSG00000141552	51529	Q9NYG5	0000075 // cell cycle checkpoint // traceable author statement /// 0000278 // mitotic cell cycle // traceable author statement /// 0007049 // cell cycle // inferred from electronic annotation /// 0007067 // mitosis // traceable author statement /// 0007067 // mitosis // inferred from electronic annotation /// 0007094 // mitotic cell cycle spindle assembly checkpoint // traceable author statement …	0005634 // nucleus // inferred from electronic annotation /// 0005654 // nucleoplasm // traceable author statement /// 0005680 // anaphase-promoting complex // inferred from direct assay /// 0005680 // anaphase-promoting complex // inferred from electronic annotation /// 0005737 // cytoplasm // inferred from electronic annotation /// 0005829 // cytosol // traceable author statement	0004842 // ubiquitin-protein ligase activity // inferred from direct assay /// 0004842 // ubiquitin-protein ligase activity // inferred from electronic annotation /// 0008270 // zinc ion binding // inferred from electronic annotation /// 0046872 // metal ion binding // inferred from electronic annotation	---
39503	230248_x_at	15.5679	40.5775	2.60648	1.3821	P	P	2012-10-29	BE673759	Hs.377961	---	---	---	ENSG00000260296	---	---	---	---	---	---
11950	202501_at	280.997	732.36	2.60629	1.382	P	P	2012-10-29	NM_014268	Hs.532824	microtubule-associated protein, RP/EB family, member 2	MAPRE2	chr18q12.1	ENSG00000166974	10982	B3KR39 /// B4DJV4 /// B7Z2L3 /// E9PHR3 /// F5H1V8 /// G5E9I6 /// Q15555	0007049 // cell cycle // inferred from electronic annotation /// 0007067 // mitosis // inferred from electronic annotation /// 0007165 // signal transduction // traceable author statement /// 0008283 // cell proliferation // traceable author statement /// 0051301 // cell division // inferred from electronic annotation	0005737 // cytoplasm // inferred from electronic annotation /// 0005856 // cytoskeleton // inferred from electronic annotation /// 0005874 // microtubule // inferred from electronic annotation /// 0015630 // microtubule cytoskeleton // inferred from direct assay	0008017 // microtubule binding // inferred from electronic annotation	---
40430	231175_at	102.057	265.876	2.60517	1.38138	P	P	2012-10-29	N48613	Hs.582993	BEN domain containing 6	BEND6	chr6p12.1	ENSG00000151917	221336	B7Z8N8 /// B7Z9G1 /// Q5SZJ8 /// Q5SZK0	---	---	---	---
26421	217133_x_at	14.4487	37.6244	2.60401	1.38073	P	P	2012-10-29	X06399	Hs.1360	cytochrome P450, family 2, subfamily B, polypeptide 6	CYP2B6	chr19q13.2	ENSG00000197408	1555	B4DWP3 /// P20813 /// Q6NWU1 /// Q6NWU2	0006805 // xenobiotic metabolic process // traceable author statement /// 0008202 // steroid metabolic process // inferred from mutant phenotype /// 0017144 // drug metabolic process // inferred from direct assay /// 0017144 // drug metabolic process // inferred from mutant phenotype /// 0042180 // cellular ketone metabolic process // inferred from direct assay /// 0042738 // exogenous drug catab…	0005783 // endoplasmic reticulum // non-traceable author statement /// 0005783 // endoplasmic reticulum // inferred from electronic annotation /// 0005789 // endoplasmic reticulum membrane // traceable author statement /// 0005789 // endoplasmic reticulum membrane // inferred from electronic annotation /// 0005792 // microsome // inferred from direct assay /// 0005792 // microsome // non-traceabl…	0004497 // monooxygenase activity // inferred from direct assay /// 0004497 // monooxygenase activity // inferred from electronic annotation /// 0005506 // iron ion binding // inferred from electronic annotation /// 0009055 // electron carrier activity // inferred from electronic annotation /// 0016491 // oxidoreductase activity // inferred from electronic annotation /// 0016705 // oxidoreductase…	---
18968	209555_s_at	113.821	295.992	2.60049	1.37879	P	P	2012-10-29	M98399	Hs.120949	CD36 molecule (thrombospondin receptor)	CD36	chr7q11.2	ENSG00000135218	948	A4D1B1 /// B3KUB8 /// B7Z6C3 /// D9IX63 /// D9IX64 /// D9IX65 /// D9IX66 /// D9IX67 /// D9IX68 /// D9IX69 /// P16671	0000122 // negative regulation of transcription from RNA polymerase II promoter // inferred from electronic annotation /// 0001954 // positive regulation of cell-matrix adhesion // inferred from direct assay /// 0002474 // antigen processing and presentation of peptide antigen via MHC class I // traceable author statement /// 0002479 // antigen processing and presentation of exogenous peptide ant…	0005581 // collagen // inferred from electronic annotation /// 0005624 // membrane fraction // traceable author statement /// 0005794 // Golgi apparatus // inferred from electronic annotation /// 0005886 // plasma membrane // inferred from direct assay /// 0005886 // plasma membrane // traceable author statement /// 0005886 // plasma membrane // inferred from electronic annotation /// 0005887 // …	0004872 // receptor activity // inferred from electronic annotation /// 0005041 // low-density lipoprotein receptor activity // inferred from mutant phenotype /// 0005041 // low-density lipoprotein receptor activity // traceable author statement /// 0005041 // low-density lipoprotein receptor activity // inferred from electronic annotation /// 0008035 // high-density lipoprotein particle binding …	---
38160	228905_at	57.9326	150.295	2.59431	1.37535	P	P	2012-10-29	BE672700	Hs.491148	pericentriolar material 1	PCM1	chr8p22-p21.3	ENSG00000078674	5108	A2RUU9 /// A6NNN6 /// B4DJ00 /// B4DWY1 /// B9EIS5 /// C9JBL6 /// P07949 /// Q15154 /// Q9P1R8	0000086 // G2/M transition of mitotic cell cycle // traceable author statement /// 0000165 // MAPK cascade // inferred from electronic annotation /// 0000278 // mitotic cell cycle // traceable author statement /// 0001657 // ureteric bud development // inferred from electronic annotation /// 0001755 // neural crest cell migration // inferred from electronic annotation /// 0001838 // embryonic epi…	0000242 // pericentriolar material // inferred from sequence or structural similarity /// 0000242 // pericentriolar material // inferred from electronic annotation /// 0000242 // pericentriolar material // traceable author statement /// 0005737 // cytoplasm // inferred from direct assay /// 0005737 // cytoplasm // inferred from sequence or structural similarity /// 0005737 // cytoplasm // inferre…	0000166 // nucleotide binding // inferred from electronic annotation /// 0004672 // protein kinase activity // inferred from electronic annotation /// 0004713 // protein tyrosine kinase activity // inferred from electronic annotation /// 0004713 // protein tyrosine kinase activity // traceable author statement /// 0004714 // transmembrane receptor protein tyrosine kinase activity // inferred from…	---
29865	220580_at	23.0281	59.6445	2.59008	1.373	P	P	2012-10-29	NM_025044	Hs.158745	bicaudal C homolog 1 (Drosophila)	BICC1	chr10q21.1	ENSG00000122870	80114	A6NGY7 /// Q9H694	0007275 // multicellular organismal development // inferred from electronic annotation /// 0090090 // negative regulation of canonical Wnt receptor signaling pathway // inferred from direct assay	---	0003723 // RNA binding // inferred from electronic annotation	---
19304	209897_s_at	256.648	663.668	2.5859	1.37067	P	P	2012-10-29	AF055585	Hs.29802	slit homolog 2 (Drosophila)	SLIT2	chr4p15.2	ENSG00000145147	9353	B3KNE2 /// E9PCX4 /// F5H0U4 /// H0Y968 /// H0Y9Z6 /// H7BYF5 /// O94813	0001656 // metanephros development // inferred from electronic annotation /// 0001657 // ureteric bud development // inferred from mutant phenotype /// 0001701 // in utero embryonic development // inferred from electronic annotation /// 0001933 // negative regulation of protein phosphorylation // inferred from direct assay /// 0002042 // cell migration involved in sprouting angiogenesis // inferr…	0005576 // extracellular region // traceable author statement /// 0005576 // extracellular region // inferred from electronic annotation /// 0005615 // extracellular space // inferred from direct assay /// 0005615 // extracellular space // inferred from electronic annotation /// 0005737 // cytoplasm // inferred from direct assay /// 0005886 // plasma membrane // traceable author statement /// 000…	0005095 // GTPase inhibitor activity // inferred from direct assay /// 0005509 // calcium ion binding // non-traceable author statement /// 0005509 // calcium ion binding // inferred from electronic annotation /// 0005515 // protein binding // inferred from physical interaction /// 0008201 // heparin binding // inferred from direct assay /// 0008201 // heparin binding // inferred from electronic …	---
392	1552803_a_at	78.1538	202.005	2.58471	1.37	P	P	2012-10-29	NM_152497	Hs.209983	stathmin 1	STMN1	chr1p36.11	ENSG00000117632	3925	A2A2D0 /// B5BU83 /// P16949 /// Q59G27 /// Q96CE4	0007019 // microtubule depolymerization // inferred from direct assay /// 0007052 // mitotic spindle organization // inferred from direct assay /// 0007165 // signal transduction // non-traceable author statement /// 0007275 // multicellular organismal development // inferred from electronic annotation /// 0007399 // nervous system development // inferred from electronic annotation /// 0007409 //…	0005622 // intracellular // inferred from direct assay /// 0005622 // intracellular // traceable author statement /// 0005622 // intracellular // inferred from electronic annotation /// 0005624 // membrane fraction // inferred from electronic annotation /// 0005737 // cytoplasm // inferred from electronic annotation /// 0005829 // cytosol // inferred from electronic annotation /// 0005856 // cyto…	0004871 // signal transducer activity // traceable author statement /// 0015631 // tubulin binding // inferred from direct assay	---
14605	205157_s_at	1337.67	3450.81	2.57972	1.36721	P	P	2012-10-29	NM_000422	Hs.514174	junction plakoglobin /// keratin 17	JUP /// KRT17	chr17q21 /// chr17q21.2	ENSG00000128422 /// ENSG00000173801	3728 /// 3872	B4E2P9 /// F5GWP8 /// P14923 /// Q04695 /// Q14666	0000122 // negative regulation of transcription from RNA polymerase II promoter // not recorded /// 0000902 // cell morphogenesis // not recorded /// 0002159 // desmosome assembly // inferred from electronic annotation /// 0003136 // negative regulation of heart induction by canonical Wnt receptor signaling pathway // not recorded /// 0003181 // atrioventricular valve morphogenesis // not recorde…	0005634 // nucleus // inferred from mutant phenotype /// 0005667 // transcription factor complex // not recorded /// 0005737 // cytoplasm // inferred from mutant phenotype /// 0005737 // cytoplasm // inferred from direct assay /// 0005737 // cytoplasm // inferred from electronic annotation /// 0005829 // cytosol // inferred from sequence or structural similarity /// 0005829 // cytosol // inferred…	0003713 // transcription coactivator activity // inferred from direct assay /// 0005198 // structural molecule activity // not recorded /// 0005198 // structural molecule activity // inferred from electronic annotation /// 0005199 // structural constituent of cell wall // inferred by curator /// 0005200 // structural constituent of cytoskeleton // traceable author statement /// 0005515 // protein…	---
359	1552760_at	66.3709	171.14	2.57854	1.36655	P	P	2012-10-29	BM726008	Hs.196054	histone deacetylase 9	HDAC9	chr7p21.1	ENSG00000048052	9734	B5MCF1 /// B7Z3P7 /// B7Z4I4 /// B7Z928 /// B7Z940 /// C9IZS0 /// C9J1W4 /// C9J835 /// C9JD56 /// C9JLX1 /// C9JS87 /// E7EX34 /// F8W9E0 /// F8WDS2 /// G8JL94 /// H0Y2W0 /// Q68D71 /// Q8N879 /// Q8N926 /// Q9UKV0	0000122 // negative regulation of transcription from RNA polymerase II promoter // inferred from direct assay /// 0000122 // negative regulation of transcription from RNA polymerase II promoter // inferred from electronic annotation /// 0006351 // transcription, DNA-dependent // inferred from electronic annotation /// 0006355 // regulation of transcription, DNA-dependent // inferred from electron…	0000118 // histone deacetylase complex // traceable author statement /// 0000118 // histone deacetylase complex // inferred from electronic annotation /// 0005634 // nucleus // inferred from direct assay /// 0005634 // nucleus // non-traceable author statement /// 0005634 // nucleus // inferred from electronic annotation /// 0005667 // transcription factor complex // inferred from direct assay //…	0003714 // transcription corepressor activity // inferred from sequence or structural similarity /// 0003714 // transcription corepressor activity // inferred from electronic annotation /// 0004407 // histone deacetylase activity // inferred from direct assay /// 0004407 // histone deacetylase activity // inferred from electronic annotation /// 0005080 // protein kinase C binding // inferred from…	---
48521	239271_at	29.6363	76.1494	2.56947	1.36147	P	P	2012-10-29	AV698619	Hs.12253	SMAD family member 2	SMAD2	chr18q21.1	ENSG00000175387	4087	B7Z5N5 /// Q15796 /// Q53XR6 /// Q7Z5E4	0001657 // ureteric bud development // inferred from electronic annotation /// 0001701 // in utero embryonic development // inferred from electronic annotation /// 0001707 // mesoderm formation // inferred from sequence or structural similarity /// 0001707 // mesoderm formation // inferred from electronic annotation /// 0006351 // transcription, DNA-dependent // inferred from electronic annotatio…	0005622 // intracellular // inferred from sequence or structural similarity /// 0005622 // intracellular // inferred from electronic annotation /// 0005634 // nucleus // inferred from direct assay /// 0005634 // nucleus // inferred from electronic annotation /// 0005634 // nucleus // inferred from sequence or structural similarity /// 0005654 // nucleoplasm // traceable author statement /// 00056…	0003677 // DNA binding // inferred from direct assay /// 0003682 // chromatin binding // inferred from electronic annotation /// 0003690 // double-stranded DNA binding // inferred from sequence or structural similarity /// 0003690 // double-stranded DNA binding // inferred from electronic annotation /// 0003700 // sequence-specific DNA binding transcription factor activity // inferred from direct…	TGF_Beta_Signaling_Pathway // GenMAPP
15569	206122_at	718.475	1845.19	2.5682	1.36076	P	P	2012-10-29	NM_006942	Hs.95582	SRY (sex determining region Y)-box 15	SOX15	chr17p12.3	ENSG00000129194	6665	B4DWU7 /// O60248	0000122 // negative regulation of transcription from RNA polymerase II promoter // inferred from electronic annotation /// 0006325 // chromatin organization // non-traceable author statement /// 0006355 // regulation of transcription, DNA-dependent // non-traceable author statement /// 0006357 // regulation of transcription from RNA polymerase II promoter // traceable author statement /// 0008584…	0005634 // nucleus // non-traceable author statement /// 0005634 // nucleus // inferred from electronic annotation /// 0005737 // cytoplasm // inferred from electronic annotation	0003677 // DNA binding // non-traceable author statement /// 0003677 // DNA binding // inferred from electronic annotation /// 0003682 // chromatin binding // inferred from electronic annotation /// 0003700 // sequence-specific DNA binding transcription factor activity // non-traceable author statement	---
14400	204952_at	355.696	913.303	2.56765	1.36045	P	P	2012-10-29	NM_014400	Hs.631594	LY6/PLAUR domain containing 3	LYPD3	chr19q13.31	ENSG00000124466	27076	A8K4E0 /// B2RBR3 /// O95274 /// Q5JPJ9	---	0005886 // plasma membrane // inferred from electronic annotation /// 0016020 // membrane // inferred from electronic annotation /// 0016021 // integral to membrane // inferred from electronic annotation /// 0031225 // anchored to membrane // inferred from electronic annotation /// 0046658 // anchored to plasma membrane // traceable author statement	---	---
13868	204420_at	677.457	1739.23	2.56729	1.36025	P	P	2012-10-29	BG251266	Hs.283565	FOS-like antigen 1	FOSL1	chr11q13	ENSG00000175592	8061	B2R9B4 /// B4DDQ7 /// B4DR11 /// E9PKL5 /// E9PPX2 /// E9PQT6 /// P15407 /// Q53GM9	0006355 // regulation of transcription, DNA-dependent // inferred from electronic annotation /// 0006357 // regulation of transcription from RNA polymerase II promoter // traceable author statement /// 0006366 // transcription from RNA polymerase II promoter // traceable author statement /// 0006935 // chemotaxis // traceable author statement /// 0006968 // cellular defense response // traceable …	0005634 // nucleus // inferred from electronic annotation /// 0005634 // nucleus // traceable author statement /// 0005792 // microsome // inferred from electronic annotation /// 0005829 // cytosol // inferred from electronic annotation /// 0019717 // synaptosome // inferred from electronic annotation /// 0042734 // presynaptic membrane // inferred from electronic annotation	0003677 // DNA binding // inferred from electronic annotation /// 0003700 // sequence-specific DNA binding transcription factor activity // inferred from electronic annotation /// 0003700 // sequence-specific DNA binding transcription factor activity // traceable author statement /// 0005515 // protein binding // inferred from physical interaction /// 0043565 // sequence-specific DNA binding // i…	Wnt_signaling // GenMAPP
2263	1555355_a_at	376.065	964.265	2.56409	1.35845	P	P	2012-10-29	BC017314	Hs.369438	v-ets erythroblastosis virus E26 oncogene homolog 1 (avian)	ETS1	chr11q23.3	ENSG00000134954	2113	A8K725 /// A9UL17 /// B4DW78 /// F5GYX9 /// P14921 /// Q5U0M2 /// Q6FG54 /// Q96AC5	0006351 // transcription, DNA-dependent // inferred from electronic annotation /// 0006355 // regulation of transcription, DNA-dependent // inferred from electronic annotation /// 0006366 // transcription from RNA polymerase II promoter // inferred from direct assay /// 0006917 // induction of apoptosis // inferred from direct assay /// 0006955 // immune response // traceable author statement ///…	0005634 // nucleus // inferred from direct assay /// 0005634 // nucleus // inferred from electronic annotation /// 0005634 // nucleus // inferred from mutant phenotype	0003677 // DNA binding // inferred from sequence or structural similarity /// 0003677 // DNA binding // inferred from electronic annotation /// 0003700 // sequence-specific DNA binding transcription factor activity // inferred from direct assay /// 0003700 // sequence-specific DNA binding transcription factor activity // inferred from electronic annotation /// 0005515 // protein binding // inferr…	---
15344	205896_at	292.866	750.626	2.56303	1.35785	P	P	2012-10-29	NM_003059	Hs.310591	solute carrier family 22 (organic cation/ergothioneine transporter), member 4	SLC22A4	chr5q31.1	ENSG00000197208	6583	H7C0B5 /// Q9H015	0006641 // triglyceride metabolic process // inferred from electronic annotation /// 0006810 // transport // inferred from electronic annotation /// 0006811 // ion transport // inferred from electronic annotation /// 0006814 // sodium ion transport // inferred from electronic annotation /// 0007589 // body fluid secretion // traceable author statement /// 0009437 // carnitine metabolic process //…	0005739 // mitochondrion // inferred from direct assay /// 0005739 // mitochondrion // inferred from electronic annotation /// 0005886 // plasma membrane // inferred by curator /// 0005886 // plasma membrane // traceable author statement /// 0005887 // integral to plasma membrane // traceable author statement /// 0016020 // membrane // inferred from electronic annotation /// 0016021 // integral t…	0000166 // nucleotide binding // traceable author statement /// 0000166 // nucleotide binding // inferred from electronic annotation /// 0005215 // transporter activity // inferred from electronic annotation /// 0005515 // protein binding // inferred from physical interaction /// 0005524 // ATP binding // inferred from electronic annotation /// 0008513 // secondary active organic cation transmemb…	---
13462	204014_at	973.676	2487.68	2.55494	1.35329	P	P	2012-10-29	NM_001394	Hs.417962	dual specificity phosphatase 4	DUSP4	chr8p12-p11	ENSG00000120875	1846	G5E930 /// Q13115 /// Q13649	0000165 // MAPK cascade // traceable author statement /// 0000188 // inactivation of MAPK activity // not recorded /// 0001706 // endoderm formation // not recorded /// 0002224 // toll-like receptor signaling pathway // traceable author statement /// 0002755 // MyD88-dependent toll-like receptor signaling pathway // traceable author statement /// 0002756 // MyD88-independent toll-like receptor si…	0005625 // soluble fraction // inferred from electronic annotation /// 0005634 // nucleus // traceable author statement /// 0005634 // nucleus // inferred from electronic annotation /// 0005654 // nucleoplasm // traceable author statement	0004721 // phosphoprotein phosphatase activity // inferred from electronic annotation /// 0004725 // protein tyrosine phosphatase activity // inferred from electronic annotation /// 0008138 // protein tyrosine/serine/threonine phosphatase activity // inferred from electronic annotation /// 0008330 // protein tyrosine/threonine phosphatase activity // inferred from electronic annotation /// 000833…	---
25107	215813_s_at	403.054	1028.1	2.55077	1.35093	P	P	2012-10-29	S36219	Hs.201978	prostaglandin-endoperoxide synthase 1 (prostaglandin G/H synthase and cyclooxygenase)	PTGS1	chr9q32-q33.3	ENSG00000095303	5742	B4DHQ2 /// B4E2S5 /// P23219 /// Q3HY28 /// Q3HY29 /// Q3HY30 /// Q6LCE7	0001516 // prostaglandin biosynthetic process // inferred from sequence or structural similarity /// 0001516 // prostaglandin biosynthetic process // inferred from electronic annotation /// 0006629 // lipid metabolic process // non-traceable author statement /// 0006633 // fatty acid biosynthetic process // inferred from electronic annotation /// 0006692 // prostanoid metabolic process // traceab…	0001750 // photoreceptor outer segment // inferred from electronic annotation /// 0005634 // nucleus // inferred from sequence or structural similarity /// 0005635 // nuclear envelope // inferred from electronic annotation /// 0005737 // cytoplasm // inferred from sequence or structural similarity /// 0005737 // cytoplasm // inferred from electronic annotation /// 0005783 // endoplasmic reticulum…	0004601 // peroxidase activity // inferred from electronic annotation /// 0004666 // prostaglandin-endoperoxide synthase activity // inferred from direct assay /// 0004666 // prostaglandin-endoperoxide synthase activity // inferred from electronic annotation /// 0004666 // prostaglandin-endoperoxide synthase activity // traceable author statement /// 0008289 // lipid binding // inferred from elec…	Eicosanoid_Synthesis // GenMAPP /// Prostaglandin_synthesis_regulation // GenMAPP
54103	244852_at	43.288	110.412	2.55063	1.35085	P	P	2012-10-29	AU119545	Hs.124673	dermatan sulfate epimerase-like	DSEL	chr18q22.1	ENSG00000171451 /// ENSG00000262102	92126	Q8IZU8 /// Q9HAD7	---	0016020 // membrane // inferred from electronic annotation /// 0016021 // integral to membrane // inferred from electronic annotation	0008146 // sulfotransferase activity // inferred from electronic annotation /// 0016853 // isomerase activity // inferred from electronic annotation	---
1992	1554997_a_at	38.7305	98.6239	2.54641	1.34847	P	P	2012-10-29	AY151286	Hs.196384	prostaglandin-endoperoxide synthase 2 (prostaglandin G/H synthase and cyclooxygenase)	PTGS2	chr1q25.2-q25.3	ENSG00000073756	5743	D9MWI3 /// P35354 /// Q6ZYK7 /// Q8IZA9	0001516 // prostaglandin biosynthetic process // inferred from sequence or structural similarity /// 0001516 // prostaglandin biosynthetic process // non-traceable author statement /// 0001516 // prostaglandin biosynthetic process // inferred from electronic annotation /// 0006633 // fatty acid biosynthetic process // inferred from electronic annotation /// 0006692 // prostanoid metabolic process…	0005634 // nucleus // inferred from sequence or structural similarity /// 0005737 // cytoplasm // inferred from direct assay /// 0005737 // cytoplasm // inferred from sequence or structural similarity /// 0005737 // cytoplasm // inferred from electronic annotation /// 0005783 // endoplasmic reticulum // inferred from electronic annotation /// 0005788 // endoplasmic reticulum lumen // traceable au…	0004601 // peroxidase activity // inferred from electronic annotation /// 0004601 // peroxidase activity // non-traceable author statement /// 0004601 // peroxidase activity // traceable author statement /// 0004666 // prostaglandin-endoperoxide synthase activity // inferred from direct assay /// 0004666 // prostaglandin-endoperoxide synthase activity // inferred from electronic annotation /// 00…	Eicosanoid_Synthesis // GenMAPP /// Prostaglandin_synthesis_regulation // GenMAPP
45921	236671_at	35.757	90.9772	2.54432	1.34728	P	P	2012-10-29	AI829569	---	---	---	---	---	---	---	---	---	---	---
38101	228846_at	167.948	426.629	2.54024	1.34497	P	P	2012-10-29	AW071793	Hs.468908	MAX dimerization protein 1	MXD1	chr2p13-p12	ENSG00000059728	4084	B7ZLI7 /// C9JBE8 /// F8WBI0 /// Q05195	0006351 // transcription, DNA-dependent // inferred from electronic annotation /// 0006355 // regulation of transcription, DNA-dependent // traceable author statement /// 0006355 // regulation of transcription, DNA-dependent // inferred from electronic annotation /// 0007275 // multicellular organismal development // traceable author statement /// 0008283 // cell proliferation // traceable author…	0005634 // nucleus // inferred from direct assay /// 0005634 // nucleus // inferred from electronic annotation /// 0005634 // nucleus // traceable author statement /// 0005730 // nucleolus // inferred from direct assay /// 0005737 // cytoplasm // inferred from direct assay /// 0005739 // mitochondrion // inferred from direct assay	0003677 // DNA binding // inferred from electronic annotation /// 0003700 // sequence-specific DNA binding transcription factor activity // traceable author statement /// 0003712 // transcription cofactor activity // traceable author statement /// 0003714 // transcription corepressor activity // traceable author statement	---
19884	210491_at	24.2578	61.6078	2.53971	1.34466	P	P	2012-10-29	AF119888	---	---	---	---	---	---	Q9P159	---	---	---	---
19380	209973_at	61.2101	155.42	2.53912	1.34433	P	P	2012-10-29	AF097419	Hs.2764	nuclear factor of kappa light polypeptide gene enhancer in B-cells inhibitor-like 1	NFKBIL1	chr6p21.3	ENSG00000204498 /// ENSG00000206440 /// ENSG00000227565 /// ENSG00000234530 /// ENSG00000235125 /// ENSG00000236196 /// ENSG00000236346	4795	A8K778 /// F5GYN3 /// F8VU54 /// Q5ST96 /// Q5ST97 /// Q5STV4 /// Q5STV6 /// Q9UBC1	0042994 // cytoplasmic sequestering of transcription factor // traceable author statement	---	---	---
40547	231292_at	120.339	305.428	2.53807	1.34373	P	P	2012-10-29	AI964053	Hs.659857	EP300 interacting inhibitor of differentiation 3	EID3	chr12q23.3	ENSG00000255150	493861	Q8N140	0006281 // DNA repair // inferred from electronic annotation /// 0006310 // DNA recombination // inferred from electronic annotation /// 0006351 // transcription, DNA-dependent // inferred from electronic annotation /// 0006355 // regulation of transcription, DNA-dependent // inferred from electronic annotation /// 0006974 // response to DNA damage stimulus // inferred from electronic annotation	0000781 // chromosome, telomeric region // inferred from electronic annotation /// 0005634 // nucleus // inferred from electronic annotation /// 0005694 // chromosome // inferred from electronic annotation /// 0005737 // cytoplasm // inferred from electronic annotation /// 0030915 // Smc5-Smc6 complex // inferred from direct assay	0005515 // protein binding // inferred from physical interaction /// 0042802 // identical protein binding // inferred from physical interaction	---
49875	240625_at	63.6597	161.544	2.53762	1.34348	P	P	2012-10-29	AW511032	---	---	---	---	---	---	---	---	---	---	---
5026	1559848_at	21.3114	53.8423	2.52646	1.33712	P	P	2012-10-29	BC016907	Hs.163424	NOP2/Sun domain family, member 4	NSUN4	chr1p34	---	387338	A8K8I8 /// B3KQ50 /// B4DHA4 /// Q96CB9	0032259 // methylation // inferred from electronic annotation	0005739 // mitochondrion // inferred from electronic annotation /// 0005762 // mitochondrial large ribosomal subunit // inferred from direct assay	0008168 // methyltransferase activity // inferred from electronic annotation /// 0016740 // transferase activity // inferred from electronic annotation	---
50595	241345_at	121.036	305.448	2.52361	1.33549	P	P	2012-10-29	AV653878	Hs.194718	microRNA 186 /// zinc finger, RAN-binding domain containing 2	MIR186 /// ZRANB2	chr1p31 /// chr1p31.1	ENSG00000132485 /// ENSG00000207721	406962 /// 9406	O95218 /// Q68CX7 /// Q68DP0	0006355 // regulation of transcription, DNA-dependent // traceable author statement /// 0006397 // mRNA processing // inferred from electronic annotation /// 0008380 // RNA splicing // inferred from electronic annotation /// 0008380 // RNA splicing // traceable author statement	0005622 // intracellular // inferred from electronic annotation /// 0005634 // nucleus // inferred from electronic annotation /// 0005634 // nucleus // traceable author statement	0003700 // sequence-specific DNA binding transcription factor activity // traceable author statement /// 0003723 // RNA binding // inferred from electronic annotation /// 0003723 // RNA binding // traceable author statement /// 0005515 // protein binding // inferred from physical interaction /// 0008270 // zinc ion binding // inferred from electronic annotation /// 0046872 // metal ion binding //…	---
24250	214954_at	250.145	631.019	2.52261	1.33492	P	P	2012-10-29	BF977837	Hs.196647	sushi domain containing 5	SUSD5	chr3p22.3	ENSG00000173705	26032	B4DJ06 /// H7C2K7 /// O60279	0007155 // cell adhesion // inferred from electronic annotation	0016020 // membrane // inferred from electronic annotation /// 0016021 // integral to membrane // inferred from electronic annotation	0005540 // hyaluronic acid binding // inferred from electronic annotation	---
23540	214240_at	1154.39	2910.34	2.52111	1.33406	P	P	2012-10-29	AL556409	Hs.278959	galanin prepropeptide	GAL	chr11q13.3	ENSG00000069482	51083	P22466 /// Q9Y2S1	0006939 // smooth muscle contraction // non-traceable author statement /// 0006950 // response to stress // inferred from electronic annotation /// 0006954 // inflammatory response // inferred from electronic annotation /// 0007218 // neuropeptide signaling pathway // inferred from electronic annotation /// 0007399 // nervous system development // inferred from electronic annotation /// 0007631 /…	0005576 // extracellular region // traceable author statement /// 0005576 // extracellular region // inferred from electronic annotation /// 0005737 // cytoplasm // inferred from electronic annotation /// 0005794 // Golgi apparatus // inferred from electronic annotation /// 0030141 // secretory granule // inferred from electronic annotation	0005179 // hormone activity // inferred from electronic annotation /// 0005184 // neuropeptide hormone activity // non-traceable author statement	---
11595	202146_at	2099.75	5279.95	2.51456	1.33031	P	P	2012-10-29	AA747426	Hs.7879	interferon-related developmental regulator 1	IFRD1	chr7q31.1	ENSG00000006652	3475	A4D0U1 /// B7Z4L0 /// B7Z5G1 /// C9J311 /// C9J7U6 /// C9JA65 /// C9JFH1 /// C9JK78 /// C9JLG5 /// C9JNM6 /// E9PMY4 /// H0YEE3 /// O00458	0007275 // multicellular organismal development // inferred from electronic annotation /// 0007518 // myoblast cell fate determination // traceable author statement /// 0007527 // adult somatic muscle development // inferred from electronic annotation /// 0030154 // cell differentiation // inferred from electronic annotation /// 0042692 // muscle cell differentiation // inferred from electronic a…	0005634 // nucleus // inferred from electronic annotation	---	Hypertrophy_model // GenMAPP
37645	228390_at	63.7168	159.7	2.5064	1.32561	P	P	2012-10-29	AA489100	Hs.40758	RAB30, member RAS oncogene family	RAB30	chr11q12-q14	ENSG00000137502	27314	A8K5R1 /// E9PI18 /// E9PJQ5 /// E9PLM3 /// E9PMJ1 /// E9PNB9 /// E9PPW9 /// E9PQ07 /// E9PRF7 /// E9PRX0 /// E9PS06 /// H0YDK7 /// Q15771 /// Q6MZH2	0006184 // GTP catabolic process // traceable author statement /// 0007264 // small GTPase mediated signal transduction // inferred from electronic annotation /// 0015031 // protein transport // inferred from electronic annotation	0005795 // Golgi stack // traceable author statement /// 0005886 // plasma membrane // inferred from electronic annotation /// 0016020 // membrane // inferred from electronic annotation	0000166 // nucleotide binding // inferred from electronic annotation /// 0003924 // GTPase activity // traceable author statement /// 0005525 // GTP binding // inferred from electronic annotation	---
38465	229210_at	71.6178	179.46	2.50581	1.32528	P	P	2012-10-29	AI025023	Hs.306291	ribonuclease H2, subunit B	RNASEH2B	chr13q14.3	ENSG00000136104	79621	G3XAJ1 /// Q05DR2 /// Q5TBB1 /// Q8N451	0006401 // RNA catabolic process // inferred from direct assay	0005634 // nucleus // inferred from direct assay /// 0005634 // nucleus // inferred from electronic annotation /// 0005730 // nucleolus // inferred from direct assay /// 0032299 // ribonuclease H2 complex // inferred from direct assay /// 0032299 // ribonuclease H2 complex // inferred from electronic annotation	---	---
40744	231489_x_at	96.3774	240.703	2.4975	1.32049	P	P	2012-10-29	H12214	Hs.13284	---	---	---	---	---	---	---	---	---	---
52300	243049_at	28.2627	70.3101	2.48773	1.31483	P	P	2012-10-29	AI791225	---	---	---	---	---	---	---	---	---	---	---
38221	228966_at	49.8888	123.859	2.4827	1.31191	P	P	2012-10-29	BE674076	Hs.516859	Pantothenate kinase 2	PANK2	chr20p13	---	80025	A4FU43 /// H3BM02 /// Q52M85 /// Q6P1K9 /// Q96HF0 /// Q9BZ23	0006766 // vitamin metabolic process // traceable author statement /// 0006767 // water-soluble vitamin metabolic process // traceable author statement /// 0008219 // cell death // inferred from electronic annotation /// 0009108 // coenzyme biosynthetic process // traceable author statement /// 0015937 // coenzyme A biosynthetic process // inferred from electronic annotation /// 0015939 // pantot…	0005634 // nucleus // inferred from direct assay /// 0005730 // nucleolus // inferred from direct assay /// 0005737 // cytoplasm // inferred from direct assay /// 0005737 // cytoplasm // inferred from electronic annotation /// 0005739 // mitochondrion // inferred from electronic annotation /// 0005758 // mitochondrial intermembrane space // traceable author statement	0000166 // nucleotide binding // inferred from electronic annotation /// 0004594 // pantothenate kinase activity // inferred from electronic annotation /// 0005524 // ATP binding // inferred from electronic annotation /// 0016301 // kinase activity // inferred from electronic annotation /// 0016740 // transferase activity // inferred from electronic annotation	---
36758	227503_at	158.793	394.229	2.48265	1.31188	P	P	2012-10-29	N26620	Hs.656767	---	---	---	---	---	---	---	---	---	---
12518	203068_at	566.618	1404.58	2.47888	1.30969	P	P	2012-10-29	NM_014851	Hs.7764	kelch-like 21 (Drosophila)	KLHL21	chr1p36.31	ENSG00000162413	9903	Q2NKK7 /// Q9UJP4	0000910 // cytokinesis // inferred from mutant phenotype /// 0007049 // cell cycle // inferred from electronic annotation /// 0007067 // mitosis // inferred from electronic annotation /// 0016567 // protein ubiquitination // inferred from direct assay /// 0016567 // protein ubiquitination // inferred from electronic annotation /// 0051301 // cell division // inferred from electronic annotation //…	0005737 // cytoplasm // inferred from electronic annotation /// 0005819 // spindle // inferred from electronic annotation /// 0005827 // polar microtubule // inferred from direct assay /// 0005856 // cytoskeleton // inferred from electronic annotation /// 0031463 // Cul3-RING ubiquitin ligase complex // inferred from direct assay	0004842 // ubiquitin-protein ligase activity // inferred from direct assay	---
21497	212190_at	6482.69	16051.7	2.47609	1.30806	P	P	2012-10-29	AL541302	Hs.38449	serpin peptidase inhibitor, clade E (nexin, plasminogen activator inhibitor type 1), member 2	SERPINE2	chr2q33-q35	ENSG00000135919	5270	B4DMR3 /// C9JN98 /// C9JRK5 /// C9K031 /// P07093	0007275 // multicellular organismal development // inferred from electronic annotation /// 0007399 // nervous system development // inferred from electronic annotation /// 0007566 // embryo implantation // inferred from electronic annotation /// 0007596 // blood coagulation // inferred from electronic annotation /// 0008285 // negative regulation of cell proliferation // inferred from electronic …	0005576 // extracellular region // inferred from direct assay /// 0005576 // extracellular region // inferred from electronic annotation /// 0005615 // extracellular space // not recorded /// 0005615 // extracellular space // inferred from electronic annotation /// 0005624 // membrane fraction // inferred from electronic annotation /// 0005829 // cytosol // inferred from direct assay /// 0031012 …	0004867 // serine-type endopeptidase inhibitor activity // inferred from direct assay /// 0004867 // serine-type endopeptidase inhibitor activity // inferred from mutant phenotype /// 0004867 // serine-type endopeptidase inhibitor activity // inferred from electronic annotation /// 0005102 // receptor binding // inferred from physical interaction /// 0005102 // receptor binding // inferred from e…	---
3592	1557353_at	38.5394	95.3185	2.47327	1.30642	P	P	2012-10-29	BM985423	Hs.570716	---	---	---	---	---	---	---	---	---	---
14396	204948_s_at	392.845	971.428	2.4728	1.30615	P	P	2012-10-29	NM_013409	Hs.9914	follistatin	FST	chr5q11.2	ENSG00000134363	10468	E9PC48 /// H0YA75 /// H0YAF9 /// P19883 /// Q6FHE1	0000122 // negative regulation of transcription from RNA polymerase II promoter // inferred from direct assay /// 0002244 // hemopoietic progenitor cell differentiation // inferred from direct assay /// 0007165 // signal transduction // non-traceable author statement /// 0007276 // gamete generation // inferred from electronic annotation /// 0007389 // pattern specification process // inferred fr…	0005576 // extracellular region // non-traceable author statement /// 0005576 // extracellular region // inferred from electronic annotation /// 0005634 // nucleus // inferred from electronic annotation /// 0005737 // cytoplasm // inferred from electronic annotation	0004871 // signal transducer activity // non-traceable author statement /// 0005515 // protein binding // inferred from physical interaction /// 0043395 // heparan sulfate proteoglycan binding // inferred from electronic annotation /// 0048185 // activin binding // inferred from physical interaction	TGF_Beta_Signaling_Pathway // GenMAPP
5464	1560637_at	21.2518	52.472	2.46906	1.30396	P	P	2012-10-29	BC039537	Hs.333059	---	---	---	ENSG00000260955	---	---	---	---	---	---
15393	205945_at	361.89	892.348	2.4658	1.30205	P	P	2012-10-29	NM_000565	Hs.135087	interleukin 6 receptor	IL6R	chr1q21	ENSG00000160712	3570	A0N0L5 /// D6R9R8 /// H0Y949 /// H0Y9B1 /// P08887	0002384 // hepatic immune response // traceable author statement /// 0002446 // neutrophil mediated immunity // inferred by curator /// 0002548 // monocyte chemotaxis // inferred by curator /// 0002690 // positive regulation of leukocyte chemotaxis // inferred by curator /// 0002690 // positive regulation of leukocyte chemotaxis // traceable author statement /// 0006953 // acute-phase response //…	0005576 // extracellular region // inferred from direct assay /// 0005576 // extracellular region // traceable author statement /// 0005576 // extracellular region // inferred from electronic annotation /// 0005615 // extracellular space // inferred from direct assay /// 0005615 // extracellular space // inferred from electronic annotation /// 0005886 // plasma membrane // traceable author statem…	0004872 // receptor activity // inferred from electronic annotation /// 0004896 // cytokine receptor activity // inferred from electronic annotation /// 0004897 // ciliary neurotrophic factor receptor activity // inferred from mutant phenotype /// 0004915 // interleukin-6 receptor activity // inferred from direct assay /// 0004915 // interleukin-6 receptor activity // inferred from electronic ann…	---
18374	208958_at	31.4143	77.3562	2.46245	1.30009	P	P	2012-10-29	AI827677	Hs.154023	endoplasmic reticulum protein 44	ERP44	chr9q31.1	ENSG00000023318	23071	Q9BS26	0006457 // protein folding // inferred from direct assay /// 0006950 // response to stress // inferred from direct assay /// 0006950 // response to stress // inferred from electronic annotation /// 0006986 // response to unfolded protein // inferred from direct assay /// 0009100 // glycoprotein metabolic process // inferred from direct assay /// 0045454 // cell redox homeostasis // traceable auth…	0005783 // endoplasmic reticulum // inferred from electronic annotation /// 0005788 // endoplasmic reticulum lumen // inferred from direct assay /// 0005788 // endoplasmic reticulum lumen // inferred from electronic annotation /// 0005789 // endoplasmic reticulum membrane // inferred from direct assay /// 0005793 // endoplasmic reticulum-Golgi intermediate compartment // inferred from direct assay	0003756 // protein disulfide isomerase activity // inferred from direct assay	---
47034	237784_at	18.3455	45.0919	2.45792	1.29744	P	P	2012-10-29	AI082738	Hs.229641	SUB1 homolog (S. cerevisiae)	SUB1	chr5p13.3	ENSG00000113387	10923	B7Z1Z0 /// D6R970 /// D6RC37 /// F5H1H8 /// P53999 /// Q59G24 /// Q6IBA2	0006351 // transcription, DNA-dependent // inferred from electronic annotation /// 0006355 // regulation of transcription, DNA-dependent // inferred from electronic annotation /// 0006357 // regulation of transcription from RNA polymerase II promoter // inferred from direct assay	0005634 // nucleus // inferred from direct assay /// 0005634 // nucleus // inferred from electronic annotation /// 0005667 // transcription factor complex // inferred from direct assay /// 0005730 // nucleolus // inferred from direct assay	0003677 // DNA binding // inferred from electronic annotation /// 0003697 // single-stranded DNA binding // inferred from direct assay /// 0003713 // transcription coactivator activity // inferred from direct assay /// 0003713 // transcription coactivator activity // inferred from electronic annotation /// 0005515 // protein binding // inferred from physical interaction	---
46309	237059_at	46.8214	114.85	2.45294	1.29451	P	P	2012-10-29	AA423893	Hs.593536	---	---	---	---	---	---	---	---	---	---
29303	220018_at	315.683	773.177	2.44922	1.29232	P	P	2012-10-29	NM_024814	Hs.592271	Cbl proto-oncogene, E3 ubiquitin protein ligase-like 1	CBLL1	chr7q22.3	ENSG00000105879	79872	B4DDV7 /// B7ZM03 /// C9J121 /// C9J2P9 /// C9K074 /// F8WEM5 /// Q75N03	0007162 // negative regulation of cell adhesion // inferred from sequence or structural similarity /// 0007162 // negative regulation of cell adhesion // inferred from electronic annotation /// 0016337 // cell-cell adhesion // inferred from direct assay /// 0016567 // protein ubiquitination // inferred from sequence or structural similarity /// 0016567 // protein ubiquitination // traceable autho…	0000151 // ubiquitin ligase complex // inferred by curator /// 0005622 // intracellular // inferred from electronic annotation	0004842 // ubiquitin-protein ligase activity // inferred from sequence or structural similarity /// 0004842 // ubiquitin-protein ligase activity // traceable author statement /// 0004842 // ubiquitin-protein ligase activity // inferred from electronic annotation /// 0005515 // protein binding // inferred from physical interaction /// 0008270 // zinc ion binding // inferred from electronic annotat…	---
29160	219875_s_at	138.236	337.787	2.44355	1.28898	P	P	2012-10-29	NM_016076	Hs.498317	desumoylating isopeptidase 2	DESI2	chr1q44	ENSG00000121644	51029	B1APK7 /// Q8WUE8 /// Q9BSY9	0006508 // proteolysis // inferred from electronic annotation	0005737 // cytoplasm // inferred from electronic annotation	0008233 // peptidase activity // inferred from electronic annotation /// 0016787 // hydrolase activity // inferred from electronic annotation	---
9663	1570145_at	21.7584	53.1369	2.44214	1.28814	P	P	2012-10-29	BC015381	Hs.145469	ubiquitin carboxyl-terminal hydrolase L5	UCHL5	chr1q32	---	51377	B2RB07 /// B4DKB3 /// B4DW59 /// B7Z9U9 /// E9PGR0 /// H0Y4E0 /// H0Y4K0 /// H0Y636 /// H0Y6Y4 /// Q5LJA5 /// Q5LJA9 /// Q5LJB0 /// Q5LJB1 /// Q9Y5K5	0006281 // DNA repair // inferred from electronic annotation /// 0006310 // DNA recombination // inferred from electronic annotation /// 0006351 // transcription, DNA-dependent // inferred from electronic annotation /// 0006355 // regulation of transcription, DNA-dependent // inferred from electronic annotation /// 0006508 // proteolysis // inferred from electronic annotation /// 0006511 // ubiqu…	0000502 // proteasome complex // inferred from electronic annotation /// 0005622 // intracellular // inferred from electronic annotation /// 0005634 // nucleus // inferred from direct assay /// 0005634 // nucleus // inferred from electronic annotation /// 0005737 // cytoplasm // inferred from direct assay /// 0005737 // cytoplasm // inferred from electronic annotation /// 0005829 // cytosol // in…	0004221 // ubiquitin thiolesterase activity // inferred from electronic annotation /// 0004843 // ubiquitin-specific protease activity // inferred from direct assay /// 0004866 // endopeptidase inhibitor activity // inferred from mutant phenotype /// 0005515 // protein binding // inferred from physical interaction /// 0008233 // peptidase activity // inferred from electronic annotation /// 000823…	---
54144	31637_s_at	325.132	793.075	2.43924	1.28643	P	P	2012-10-29	X72631	Hs.724	nuclear receptor subfamily 1, group D, member 1 /// thyroid hormone receptor, alpha	NR1D1 /// THRA	chr17q11.2	ENSG00000126368	7067 /// 9572	A8K206 /// B4DTC7 /// B6ZGR6 /// F1D8S3 /// P10827 /// P20393 /// Q59FW3 /// Q6FH41 /// Q6LDR0	0000122 // negative regulation of transcription from RNA polymerase II promoter // inferred from mutant phenotype /// 0006351 // transcription, DNA-dependent // inferred from electronic annotation /// 0006355 // regulation of transcription, DNA-dependent // inferred from electronic annotation /// 0006357 // regulation of transcription from RNA polymerase II promoter // inferred from direct assay …	0000790 // nuclear chromatin // inferred from direct assay /// 0005634 // nucleus // inferred from direct assay /// 0005634 // nucleus // traceable author statement /// 0005634 // nucleus // inferred from electronic annotation /// 0005654 // nucleoplasm // traceable author statement /// 0005829 // cytosol // inferred from direct assay	0003677 // DNA binding // inferred from electronic annotation /// 0003700 // sequence-specific DNA binding transcription factor activity // inferred from direct assay /// 0003700 // sequence-specific DNA binding transcription factor activity // inferred from electronic annotation /// 0003707 // steroid hormone receptor activity // inferred from electronic annotation /// 0003707 // steroid hormone…	Nuclear_Receptors // GenMAPP
12642	203193_at	206.291	502.349	2.43515	1.28401	P	P	2012-10-29	NM_004451	Hs.110849	estrogen-related receptor alpha	ESRRA	chr11q13	ENSG00000173153	2101	A8CGI6 /// F5GWT5 /// F5H0E9 /// H0YGT3 /// P11474 /// Q569H8 /// Q6GMQ8 /// Q8N4S8 /// Q96F89 /// Q96I02	0006351 // transcription, DNA-dependent // inferred from electronic annotation /// 0006355 // regulation of transcription, DNA-dependent // inferred from electronic annotation /// 0006367 // transcription initiation from RNA polymerase II promoter // traceable author statement /// 0010467 // gene expression // traceable author statement /// 0030278 // regulation of ossification // inferred from e…	0005634 // nucleus // traceable author statement /// 0005634 // nucleus // inferred from electronic annotation /// 0005654 // nucleoplasm // traceable author statement	0003677 // DNA binding // traceable author statement /// 0003677 // DNA binding // inferred from electronic annotation /// 0003700 // sequence-specific DNA binding transcription factor activity // inferred from electronic annotation /// 0003707 // steroid hormone receptor activity // inferred from electronic annotation /// 0004872 // receptor activity // inferred from electronic annotation /// 00…	Nuclear_Receptors // GenMAPP
1257	1553995_a_at	385.546	938.755	2.43487	1.28385	P	P	2012-10-29	BC015940	Hs.153952	5'-nucleotidase, ecto (CD73)	NT5E	chr6q14-q21	ENSG00000135318	4907	B2RBH2 /// B3KQK1 /// E9PGM0 /// H0Y3X5 /// H0Y7R7 /// P21589 /// Q53Z63 /// Q6NZX3 /// Q96B60	0006144 // purine base metabolic process // traceable author statement /// 0006164 // purine nucleotide biosynthetic process // inferred from electronic annotation /// 0006195 // purine nucleotide catabolic process // traceable author statement /// 0006196 // AMP catabolic process // inferred from electronic annotation /// 0006206 // pyrimidine base metabolic process // traceable author statement…	0005624 // membrane fraction // inferred from electronic annotation /// 0005624 // membrane fraction // traceable author statement /// 0005737 // cytoplasm // inferred from direct assay /// 0005886 // plasma membrane // inferred from direct assay /// 0005886 // plasma membrane // traceable author statement /// 0005886 // plasma membrane // inferred from electronic annotation /// 0016020 // membra…	0000166 // nucleotide binding // inferred from electronic annotation /// 0008198 // ferrous iron binding // inferred from electronic annotation /// 0008253 // 5'-nucleotidase activity // not recorded /// 0008253 // 5'-nucleotidase activity // inferred from electronic annotation /// 0008253 // 5'-nucleotidase activity // traceable author statement /// 0016787 // hydrolase activity // inferred from…	---
13148	203700_s_at	78.5277	191.147	2.43414	1.28341	P	P	2012-10-29	NM_013989	Hs.202354	deiodinase, iodothyronine, type II	DIO2	chr14q24.2-q24.3	---	1734	A8K845 /// G3V2A7 /// G3V315 /// G3V3A8 /// H0YJ42 /// H0YJQ8 /// Q6P525 /// Q92813 /// Q9HCP7	0001514 // selenocysteine incorporation // non-traceable author statement /// 0006590 // thyroid hormone generation // traceable author statement /// 0006590 // thyroid hormone generation // inferred from electronic annotation /// 0009409 // response to cold // inferred from electronic annotation /// 0032496 // response to lipopolysaccharide // inferred from electronic annotation /// 0034641 // c…	0005886 // plasma membrane // traceable author statement /// 0016020 // membrane // inferred by curator /// 0016020 // membrane // inferred from electronic annotation /// 0016021 // integral to membrane // inferred from electronic annotation	0004800 // thyroxine 5'-deiodinase activity // inferred from direct assay /// 0004800 // thyroxine 5'-deiodinase activity // traceable author statement /// 0004800 // thyroxine 5'-deiodinase activity // inferred from electronic annotation /// 0008430 // selenium binding // inferred by curator /// 0008430 // selenium binding // traceable author statement /// 0016491 // oxidoreductase activity // i…	---
32872	223595_at	55.3316	134.405	2.42908	1.28041	P	P	2012-10-29	AF247167	Hs.44004	transmembrane protein 133	TMEM133	chr11q22.1	ENSG00000170647	83935	B2RAG0 /// Q9H2Q1	---	0016020 // membrane // inferred from electronic annotation /// 0016021 // integral to membrane // inferred from electronic annotation	---	---
29465	220180_at	94.8316	229.856	2.42383	1.27729	P	P	2012-10-29	NM_025214	Hs.120790	coiled-coil domain containing 68	CCDC68	chr18q21	ENSG00000166510	80323	Q9H2F9	---	---	---	---
1612	1554495_s_at	26.4455	64.067	2.4226	1.27656	P	P	2012-10-29	BC013911	Hs.343627	methenyltetrahydrofolate synthetase domain containing	MTHFSD	chr16q24.1	ENSG00000103248	64779	B3KUB0 /// B4DN17 /// B7ZLC0 /// B7ZLC2 /// E9PAM1 /// F5H0M7 /// H0YGN7 /// H3BML0 /// H3BMX6 /// H3BNE5 /// H3BP93 /// H3BPD2 /// H3BQU0 /// H3BSB5 /// H3BSD1 /// H3BSW8 /// H3BUU0 /// H3BVG2 /// Q2M296	0009396 // folic acid-containing compound biosynthetic process // inferred from electronic annotation	---	0000166 // nucleotide binding // inferred from electronic annotation /// 0003676 // nucleic acid binding // inferred from electronic annotation /// 0003723 // RNA binding // inferred from electronic annotation /// 0005524 // ATP binding // inferred from electronic annotation /// 0030272 // 5-formyltetrahydrofolate cyclo-ligase activity // inferred from electronic annotation	---
13236	203788_s_at	315.901	765.02	2.42171	1.27603	P	P	2012-10-29	AI962897	Hs.269109	sema domain, immunoglobulin domain (Ig), short basic domain, secreted, (semaphorin) 3C	SEMA3C	chr7q21-q31	ENSG00000075223	10512	B4DRL8 /// B4E2I9 /// F2Z2Y0 /// F5H1Z7 /// F8WEP9 /// Q99985	0001755 // neural crest cell migration // inferred from electronic annotation /// 0001756 // somitogenesis // inferred from electronic annotation /// 0001974 // blood vessel remodeling // inferred from electronic annotation /// 0003151 // outflow tract morphogenesis // inferred from electronic annotation /// 0003215 // cardiac right ventricle morphogenesis // inferred from electronic annotation /…	0005576 // extracellular region // inferred from electronic annotation /// 0005615 // extracellular space // inferred from electronic annotation /// 0016020 // membrane // inferred from electronic annotation	0004872 // receptor activity // inferred from electronic annotation /// 0030215 // semaphorin receptor binding // inferred from electronic annotation	---
2186	1555259_at	69.1478	167.42	2.42119	1.27571	P	P	2012-10-29	AF465843	Hs.444451	sterile alpha motif and leucine zipper containing kinase AZK	ZAK	chr2q24.2	ENSG00000091436	51776	A8K710 /// B4DQ47 /// C9J3F7 /// D4Q8H0 /// Q9NYL2	0000075 // cell cycle checkpoint // inferred from direct assay /// 0000077 // DNA damage checkpoint // inferred from mutant phenotype /// 0000165 // MAPK cascade // inferred from electronic annotation /// 0000186 // activation of MAPKK activity // inferred from direct assay /// 0000186 // activation of MAPKK activity // traceable author statement /// 0000186 // activation of MAPKK activity // inf…	0005634 // nucleus // inferred from electronic annotation /// 0005737 // cytoplasm // inferred from direct assay /// 0005737 // cytoplasm // inferred from sequence or structural similarity /// 0005737 // cytoplasm // inferred from electronic annotation	0000166 // nucleotide binding // inferred from electronic annotation /// 0000287 // magnesium ion binding // inferred from direct assay /// 0000287 // magnesium ion binding // inferred from electronic annotation /// 0004672 // protein kinase activity // inferred from electronic annotation /// 0004674 // protein serine/threonine kinase activity // inferred from direct assay /// 0004674 // protein …	---
47337	238087_at	265.007	640.345	2.41633	1.27282	P	P	2012-10-29	AI587389	Hs.484222	RNA 3'-terminal phosphate cyclase	RTCA	chr1p21.2	ENSG00000137996	8634	A8K8K1 /// B4DSL0 /// O00442	0006396 // RNA processing // inferred from electronic annotation	0005634 // nucleus // inferred from direct assay /// 0005634 // nucleus // inferred from electronic annotation /// 0005654 // nucleoplasm // inferred from electronic annotation /// 0005654 // nucleoplasm // traceable author statement	0000166 // nucleotide binding // inferred from electronic annotation /// 0003723 // RNA binding // traceable author statement /// 0003824 // catalytic activity // inferred from electronic annotation /// 0003963 // RNA-3'-phosphate cyclase activity // inferred from electronic annotation /// 0003963 // RNA-3'-phosphate cyclase activity // traceable author statement /// 0005524 // ATP binding // inf…	---
44550	235300_x_at	109.151	263.605	2.41504	1.27205	P	P	2012-10-29	AW236209	Hs.48297	ring finger and CHY zinc finger domain containing 1, E3 ubiquitin protein ligase	RCHY1	chr4q21.1	ENSG00000163743	25898	C7E542 /// C7E543 /// D3YRV2 /// D6RAF6 /// E7EMC8 /// E7ETW5 /// G3FDP4 /// G3FDP5 /// H0YAI4 /// Q2KN33 /// Q96BL1 /// Q96PM5 /// Q9Y3X7	0016567 // protein ubiquitination // inferred from direct assay /// 0031398 // positive regulation of protein ubiquitination // inferred from direct assay /// 0032436 // positive regulation of proteasomal ubiquitin-dependent protein catabolic process // inferred from direct assay /// 0042787 // protein ubiquitination involved in ubiquitin-dependent protein catabolic process // inferred from direc…	0000151 // ubiquitin ligase complex // inferred from direct assay /// 0005634 // nucleus // inferred from direct assay /// 0005634 // nucleus // inferred from electronic annotation /// 0005730 // nucleolus // inferred from direct assay /// 0005737 // cytoplasm // inferred from direct assay /// 0005737 // cytoplasm // inferred from electronic annotation /// 0016607 // nuclear speck // inferred fro…	0002039 // p53 binding // inferred from physical interaction /// 0004842 // ubiquitin-protein ligase activity // inferred from direct assay /// 0005102 // receptor binding // inferred from electronic annotation /// 0005515 // protein binding // inferred from physical interaction /// 0008270 // zinc ion binding // inferred from direct assay /// 0008270 // zinc ion binding // inferred from electron…	---
2689	1555947_at	74.1798	178.998	2.41303	1.27085	P	P	2012-10-29	AU116818	Hs.670381	family with sequence similarity 120A	FAM120A	chr9q22.31	ENSG00000048828	23196	H7C0T0 /// Q6STG1 /// Q9NZB2	---	0005737 // cytoplasm // inferred from direct assay /// 0005737 // cytoplasm // inferred from electronic annotation /// 0005886 // plasma membrane // inferred from electronic annotation /// 0016020 // membrane // inferred from electronic annotation	0003723 // RNA binding // inferred from electronic annotation	---
5421	1560553_at	27.2145	65.4062	2.40336	1.26505	P	P	2012-10-29	BC011938	Hs.462590	TGFB1-induced anti-apoptotic factor 1	TIAF1	chr17q11.2	---	9220	O95411	0006915 // apoptotic process // inferred from electronic annotation /// 0006916 // anti-apoptosis // inferred from direct assay /// 0007249 // I-kappaB kinase/NF-kappaB cascade // inferred from direct assay	0005634 // nucleus // non-traceable author statement /// 0005634 // nucleus // inferred from electronic annotation	---	---
32056	222776_at	100.734	242.044	2.40281	1.26472	P	P	2012-10-29	NM_018048	Hs.104650	mago-nashi homolog B (Drosophila)	MAGOHB	chr12p13.2	---	55110	A6NEC0 /// F5H124 /// F5H3U9 /// F5H6N1 /// F5H6P7 /// Q96A72	0006397 // mRNA processing // inferred from electronic annotation /// 0006810 // transport // inferred from electronic annotation /// 0008380 // RNA splicing // inferred from electronic annotation /// 0051028 // mRNA transport // inferred from electronic annotation	0005634 // nucleus // inferred from electronic annotation	0003723 // RNA binding // inferred from electronic annotation	---
40021	230766_at	45.4798	109.276	2.40273	1.26468	P	P	2012-10-29	AI276956	Hs.473648	phosphoribosylglycinamide formyltransferase, phosphoribosylglycinamide synthetase, phosphoribosylaminoimidazole synthetase	GART	chr21q22.11	ENSG00000159131 /// ENSG00000262473	2618	B4DJ93 /// C9JBJ1 /// C9JKQ7 /// C9JTV6 /// C9JZG2 /// F8WD69 /// H7C366 /// H7C489 /// H7C5I9 /// O14660 /// P22102 /// Q15374 /// Q3B7A7 /// Q59HH3	0006144 // purine base metabolic process // traceable author statement /// 0006164 // purine nucleotide biosynthetic process // inferred from electronic annotation /// 0006189 // 'de novo' IMP biosynthetic process // inferred from electronic annotation /// 0008152 // metabolic process // inferred from electronic annotation /// 0009058 // biosynthetic process // inferred from electronic annotation…	0005737 // cytoplasm // inferred from electronic annotation /// 0005829 // cytosol // traceable author statement	0000166 // nucleotide binding // inferred from electronic annotation /// 0003824 // catalytic activity // inferred from electronic annotation /// 0004637 // phosphoribosylamine-glycine ligase activity // inferred from electronic annotation /// 0004641 // phosphoribosylformylglycinamidine cyclo-ligase activity // inferred from electronic annotation /// 0004644 // phosphoribosylglycinamide formyltr…	---
16449	207002_s_at	494.341	1187.42	2.40202	1.26425	P	P	2012-10-29	NM_002656	Hs.444975	pleiomorphic adenoma gene-like 1	PLAGL1	chr6q24-q25	ENSG00000118495	5325	A1YLA1 /// A1YLA2 /// Q5TFH3 /// Q68DN7 /// Q9UM63	0006351 // transcription, DNA-dependent // inferred from electronic annotation /// 0006355 // regulation of transcription, DNA-dependent // inferred from electronic annotation /// 0006917 // induction of apoptosis // traceable author statement /// 0007050 // cell cycle arrest // traceable author statement /// 0010468 // regulation of gene expression // inferred from electronic annotation /// 0045…	0005622 // intracellular // inferred from electronic annotation /// 0005634 // nucleus // inferred from electronic annotation	0003676 // nucleic acid binding // inferred from electronic annotation /// 0003677 // DNA binding // inferred from direct assay /// 0003677 // DNA binding // inferred from electronic annotation /// 0008270 // zinc ion binding // inferred from electronic annotation /// 0046872 // metal ion binding // inferred from electronic annotation	---
9057	1569144_a_at	398.758	957.524	2.40127	1.2638	P	P	2012-10-29	BC018787	Hs.512469	chromosome 9 open reading frame 169	C9orf169	chr9q34.3	ENSG00000197191	375791	A8MQ03	---	---	---	---
20181	210800_at	105.836	253.656	2.39669	1.26104	P	P	2012-10-29	BC005236	Hs.447877	translocase of inner mitochondrial membrane 8 homolog A (yeast)	TIMM8A	chrXq22.1	---	1678	O60220	0006626 // protein targeting to mitochondrion // traceable author statement /// 0006626 // protein targeting to mitochondrion // inferred from electronic annotation /// 0006810 // transport // inferred from electronic annotation /// 0007399 // nervous system development // traceable author statement /// 0015031 // protein transport // inferred from electronic annotation /// 0044267 // cellular pr…	0005739 // mitochondrion // inferred from direct assay /// 0005739 // mitochondrion // inferred from electronic annotation /// 0005743 // mitochondrial inner membrane // inferred from electronic annotation /// 0005758 // mitochondrial intermembrane space // inferred from direct assay /// 0016020 // membrane // inferred from electronic annotation /// 0042719 // mitochondrial intermembrane space pr…	0046872 // metal ion binding // inferred from electronic annotation	---
52467	243216_x_at	87.3227	209.274	2.39656	1.26096	P	P	2012-10-29	T87178	Hs.656056	---	---	---	---	---	---	---	---	---	---
53261	244010_at	41.9697	100.26	2.38886	1.25632	P	P	2012-10-29	AI057455	Hs.658756	---	---	---	---	---	---	---	---	---	---
31443	222162_s_at	95.4429	227.931	2.38814	1.25589	P	P	2012-10-29	AK023795	Hs.643357	ADAM metallopeptidase with thrombospondin type 1 motif, 1	ADAMTS1	chr21q21.2	ENSG00000154734	9510	B2RB33 /// E5RI60 /// E5RJR7 /// H7C206 /// Q5HYL0 /// Q6ZP79 /// Q8NE26 /// Q9UHI8	0001542 // ovulation from ovarian follicle // inferred from electronic annotation /// 0001822 // kidney development // inferred from electronic annotation /// 0006508 // proteolysis // inferred from electronic annotation /// 0007229 // integrin-mediated signaling pathway // traceable author statement /// 0007229 // integrin-mediated signaling pathway // inferred from electronic annotation /// 000…	0005576 // extracellular region // inferred from electronic annotation /// 0005578 // proteinaceous extracellular matrix // inferred from electronic annotation /// 0005604 // basement membrane // inferred from electronic annotation /// 0031012 // extracellular matrix // inferred from electronic annotation /// 0031410 // cytoplasmic vesicle // inferred from electronic annotation	0004222 // metalloendopeptidase activity // inferred from electronic annotation /// 0008201 // heparin binding // inferred from electronic annotation /// 0008233 // peptidase activity // inferred from electronic annotation /// 0008237 // metallopeptidase activity // traceable author statement /// 0008237 // metallopeptidase activity // inferred from electronic annotation /// 0008270 // zinc ion b…	---
7125	1563259_at	59.881	142.976	2.38767	1.2556	P	P	2012-10-29	AK024838	Hs.661986	---	---	---	---	---	---	---	---	---	---
41188	231933_at	31.3413	74.7493	2.38501	1.254	P	P	2012-10-29	BE781914	Hs.499489	membrane-associated ring finger (C3HC4) 8, E3 ubiquitin protein ligase	41341	chr10q11.21	ENSG00000165406 /// ENSG00000262448	220972	H0Y7C6 /// Q5T0T0	0000209 // protein polyubiquitination // inferred from direct assay /// 0002495 // antigen processing and presentation of peptide antigen via MHC class II // inferred from electronic annotation /// 0016567 // protein ubiquitination // inferred from electronic annotation /// 0045347 // negative regulation of MHC class II biosynthetic process // inferred from electronic annotation	0005764 // lysosome // inferred from direct assay /// 0005764 // lysosome // inferred from electronic annotation /// 0005765 // lysosomal membrane // inferred from electronic annotation /// 0005768 // endosome // inferred from direct assay /// 0005768 // endosome // inferred from electronic annotation /// 0016020 // membrane // inferred from electronic annotation /// 0016021 // integral to membra…	0004842 // ubiquitin-protein ligase activity // inferred from direct assay /// 0004842 // ubiquitin-protein ligase activity // inferred from electronic annotation /// 0008270 // zinc ion binding // inferred from electronic annotation /// 0016874 // ligase activity // inferred from electronic annotation /// 0042289 // MHC class II protein binding // inferred from electronic annotation /// 0046872 …	---
2766	1556063_s_at	101.112	240.887	2.38237	1.2524	P	P	2012-10-29	AW182934	Hs.139120	ribonuclease P/MRP 30kDa subunit	RPP30	chr10q23.31	ENSG00000148688	10556	B4DJR3 /// C9JJX7 /// E9PB02 /// P78346 /// Q5VU10 /// Q5VU11	0008033 // tRNA processing // inferred from electronic annotation	0005634 // nucleus // traceable author statement /// 0005634 // nucleus // inferred from electronic annotation /// 0005655 // nucleolar ribonuclease P complex // traceable author statement /// 0005730 // nucleolus // inferred from electronic annotation	0003824 // catalytic activity // inferred from electronic annotation /// 0004526 // ribonuclease P activity // inferred from electronic annotation /// 0004526 // ribonuclease P activity // traceable author statement /// 0004540 // ribonuclease activity // inferred from electronic annotation /// 0016787 // hydrolase activity // inferred from electronic annotation	---
2686	1555943_at	415.748	989.619	2.38033	1.25116	P	P	2012-10-29	CA307621	Hs.102558	phosphoglycerate mutase family member 5	PGAM5	chr12q24.33	ENSG00000247077	192111	A9LN06 /// F5GXG4 /// Q96HS1	---	0005739 // mitochondrion // inferred from electronic annotation /// 0005741 // mitochondrial outer membrane // inferred from electronic annotation /// 0016020 // membrane // inferred from electronic annotation /// 0016021 // integral to membrane // inferred from electronic annotation	0004721 // phosphoprotein phosphatase activity // inferred from electronic annotation /// 0016787 // hydrolase activity // inferred from electronic annotation	---
31589	222309_at	575.632	1369.05	2.37834	1.24995	P	P	2012-10-29	AW972292	---	uncharacterized LOC100506935	LOC100506935	---	---	100506935	---	---	---	---	---
26943	217657_at	43.1995	102.569	2.3743	1.2475	P	P	2012-10-29	AL583687	Hs.724108	---	---	---	---	---	---	---	---	---	---
24538	215243_s_at	1031.3	2445.04	2.37083	1.24539	P	P	2012-10-29	AF099730	Hs.522561	gap junction protein, beta 3, 31kDa	GJB3	chr1p34	ENSG00000188910	2707	A1YRJ5 /// O75712	0001701 // in utero embryonic development // inferred from electronic annotation /// 0001890 // placenta development // inferred from electronic annotation /// 0007154 // cell communication // non-traceable author statement /// 0007154 // cell communication // inferred from electronic annotation /// 0007605 // sensory perception of sound // inferred from electronic annotation /// 0043588 // skin …	0005886 // plasma membrane // inferred from electronic annotation /// 0005921 // gap junction // non-traceable author statement /// 0005921 // gap junction // inferred from electronic annotation /// 0005922 // connexon complex // inferred from electronic annotation /// 0016020 // membrane // inferred from electronic annotation /// 0016021 // integral to membrane // inferred from electronic annota…	0005243 // gap junction channel activity // non-traceable author statement	Calcium_regulation_in_cardiac_cells // GenMAPP
40268	231013_at	91.8584	217.697	2.36992	1.24484	P	P	2012-10-29	W80446	---	---	---	---	---	---	---	---	---	---	---
24445	215150_at	193.581	457.214	2.36187	1.23993	P	P	2012-10-29	AF090896	Hs.664719	YOD1 OTU deubiquinating enzyme 1 homolog (S. cerevisiae)	YOD1	chr1q32.2	ENSG00000180667	55432	Q5VVQ6 /// Q9UI84	0006508 // proteolysis // inferred from electronic annotation /// 0006520 // cellular amino acid metabolic process // inferred from sequence or structural similarity /// 0006986 // response to unfolded protein // inferred from electronic annotation /// 0030433 // ER-associated protein catabolic process // inferred from mutant phenotype /// 0030968 // endoplasmic reticulum unfolded protein respons…	0005622 // intracellular // inferred from electronic annotation	0004843 // ubiquitin-specific protease activity // inferred from direct assay /// 0005515 // protein binding // inferred from physical interaction /// 0008233 // peptidase activity // inferred from electronic annotation /// 0008234 // cysteine-type peptidase activity // inferred from electronic annotation /// 0008270 // zinc ion binding // inferred from electronic annotation /// 0016787 // hydrol…	---
51468	242218_at	125.401	295.68	2.35787	1.23748	P	P	2012-10-29	AI201116	---	uncharacterized LOC100507672	LOC100507672	---	---	100507672	---	---	---	---	---
43104	233853_at	20.3824	48.0127	2.3556	1.23609	P	P	2012-10-29	AL117552	Hs.649716	---	---	---	---	---	---	---	---	---	---
48420	239170_at	69.0642	162.417	2.35167	1.23369	P	P	2012-10-29	BF035134	Hs.433512	ARP3 actin-related protein 3 homolog (yeast)	ACTR3	chr2q14.1	ENSG00000115091	10096	B4DT29 /// B4DTI0 /// B4DXW1 /// B4E1U3 /// F5H3P5 /// F8WDR7 /// F8WE84 /// F8WEW2 /// P61158 /// Q59FV6	0006928 // cellular component movement // traceable author statement /// 0007163 // establishment or maintenance of cell polarity // inferred from electronic annotation /// 0008356 // asymmetric cell division // inferred from electronic annotation /// 0009743 // response to carbohydrate stimulus // inferred from electronic annotation /// 0010592 // positive regulation of lamellipodium assembly //…	0000139 // Golgi membrane // inferred from electronic annotation /// 0002102 // podosome // inferred from electronic annotation /// 0005737 // cytoplasm // inferred from electronic annotation /// 0005856 // cytoskeleton // inferred from electronic annotation /// 0005884 // actin filament // inferred from electronic annotation /// 0005885 // Arp2/3 protein complex // traceable author statement ///…	0000166 // nucleotide binding // inferred from electronic annotation /// 0003779 // actin binding // inferred from electronic annotation /// 0005515 // protein binding // inferred from physical interaction /// 0005524 // ATP binding // inferred from electronic annotation	---
38651	229396_at	302.874	711.244	2.34832	1.23163	P	P	2012-10-29	AA588400	Hs.134434	ovo-like 1(Drosophila)	OVOL1	chr11q13	ENSG00000172818	5017	A8K6P6 /// G3V1B0 /// O14753 /// Q86XL8	0000122 // negative regulation of transcription from RNA polymerase II promoter // inferred from electronic annotation /// 0000239 // pachytene // inferred from electronic annotation /// 0001822 // kidney development // inferred from electronic annotation /// 0006351 // transcription, DNA-dependent // inferred from electronic annotation /// 0006355 // regulation of transcription, DNA-dependent //…	0005622 // intracellular // inferred from electronic annotation /// 0005634 // nucleus // inferred from direct assay /// 0005634 // nucleus // inferred from electronic annotation	0001078 // RNA polymerase II core promoter proximal region sequence-specific DNA binding transcription factor activity involved in negative regulation of transcription // inferred from electronic annotation /// 0003676 // nucleic acid binding // inferred from electronic annotation /// 0003677 // DNA binding // inferred from electronic annotation /// 0008270 // zinc ion binding // inferred from el…	---
18425	209010_s_at	79.7094	186.995	2.34595	1.23018	P	P	2012-10-29	AI797657	Hs.130031	triple functional domain (PTPRF interacting)	TRIO	chr5p15.2	ENSG00000038382	7204	B4E3M5 /// E7EPJ7 /// E7EWP2 /// F5H216 /// F5H228 /// O75962 /// Q7Z2K2	0006468 // protein phosphorylation // inferred from electronic annotation /// 0006915 // apoptotic process // traceable author statement /// 0007185 // transmembrane receptor protein tyrosine phosphatase signaling pathway // traceable author statement /// 0007264 // small GTPase mediated signal transduction // traceable author statement /// 0007411 // axon guidance // traceable author statement /…	0005622 // intracellular // inferred from electronic annotation /// 0005737 // cytoplasm // inferred from electronic annotation /// 0005829 // cytosol // traceable author statement	0000166 // nucleotide binding // inferred from electronic annotation /// 0004672 // protein kinase activity // inferred from electronic annotation /// 0004674 // protein serine/threonine kinase activity // inferred from electronic annotation /// 0004674 // protein serine/threonine kinase activity // traceable author statement /// 0005085 // guanyl-nucleotide exchange factor activity // traceable …	---
767	1553322_s_at	108.442	254.275	2.34479	1.22946	P	P	2012-10-29	NM_021961	Hs.655331	TEA domain family member 1 (SV40 transcriptional enhancer factor)	TEAD1	chr11p15.2	ENSG00000187079	7003	A4FUP2 /// E9PKB7 /// H0YCZ6 /// H0YE88 /// H0YEJ9 /// P28347 /// Q59EF3	0006351 // transcription, DNA-dependent // inferred from electronic annotation /// 0006355 // regulation of transcription, DNA-dependent // inferred from direct assay /// 0006355 // regulation of transcription, DNA-dependent // inferred from electronic annotation /// 0006367 // transcription initiation from RNA polymerase II promoter // traceable author statement /// 0007507 // heart development …	0005634 // nucleus // inferred from electronic annotation /// 0005654 // nucleoplasm // traceable author statement	0003677 // DNA binding // inferred from electronic annotation /// 0003677 // DNA binding // traceable author statement /// 0003700 // sequence-specific DNA binding transcription factor activity // inferred from direct assay /// 0003700 // sequence-specific DNA binding transcription factor activity // inferred from electronic annotation /// 0005515 // protein binding // inferred from physical inte…	---
25104	215810_x_at	28.0609	65.7019	2.3414	1.22737	P	P	2012-10-29	AL049215	Hs.669931	Dystonin	DST	chr6p12.1	---	667	Q03001	0000226 // microtubule cytoskeleton organization // inferred from direct assay /// 0007010 // cytoskeleton organization // inferred from mutant phenotype /// 0007050 // cell cycle arrest // inferred from electronic annotation /// 0007155 // cell adhesion // inferred from electronic annotation /// 0007229 // integrin-mediated signaling pathway // non-traceable author statement /// 0007409 // axono…	0005604 // basement membrane // traceable author statement /// 0005634 // nucleus // inferred from direct assay /// 0005634 // nucleus // inferred from electronic annotation /// 0005635 // nuclear envelope // inferred from electronic annotation /// 0005737 // cytoplasm // inferred from direct assay /// 0005737 // cytoplasm // inferred from sequence or structural similarity /// 0005737 // cytoplas…	0003779 // actin binding // inferred from electronic annotation /// 0005178 // integrin binding // inferred from physical interaction /// 0005509 // calcium ion binding // inferred from electronic annotation /// 0005515 // protein binding // inferred from physical interaction /// 0008017 // microtubule binding // inferred from electronic annotation /// 0008022 // protein C-terminus binding // inf…	---
49034	239784_at	129.434	302.421	2.33649	1.22434	P	P	2012-10-29	AA398740	Hs.669403	---	---	---	---	---	---	---	---	---	---
1686	1554594_at	107.868	251.371	2.33036	1.22056	P	P	2012-10-29	AF258593	Hs.205326	Rho GTPase activating protein 27	ARHGAP27	chr17q21.31	ENSG00000159314 /// ENSG00000257961	201176	B7Z6T0 /// F8WBN5 /// F8WBX1 /// Q6ZUM4 /// Q8N2Y9	0006897 // endocytosis // inferred from electronic annotation /// 0006898 // receptor-mediated endocytosis // inferred from sequence or structural similarity /// 0007165 // signal transduction // inferred from electronic annotation /// 0032855 // positive regulation of Rac GTPase activity // inferred from sequence or structural similarity /// 0043089 // positive regulation of Cdc42 GTPase activit…	0005622 // intracellular // inferred from sequence or structural similarity /// 0005622 // intracellular // inferred from electronic annotation /// 0005737 // cytoplasm // inferred from electronic annotation /// 0016020 // membrane // inferred from electronic annotation	0005096 // GTPase activator activity // inferred from electronic annotation /// 0005543 // phospholipid binding // inferred from electronic annotation /// 0017124 // SH3 domain binding // inferred from sequence or structural similarity /// 0030675 // Rac GTPase activator activity // inferred from sequence or structural similarity	---
25762	216470_x_at	91.7428	213.473	2.32686	1.21838	P	P	2012-10-29	AF009664	Hs.716200	protease, serine, 2 (trypsin 2)	PRSS2	chr7q34	ENSG00000250591 /// ENSG00000261225 /// ENSG00000262987	5645	A6XGL3 /// A6XMV8 /// A6XMV9 /// P07477 /// P07478 /// Q3SY19 /// Q3SY20 /// Q5NV56 /// Q6PK75 /// Q7Z5F3	0006508 // proteolysis // inferred from direct assay /// 0006508 // proteolysis // inferred from electronic annotation /// 0007586 // digestion // inferred from electronic annotation /// 0022617 // extracellular matrix disassembly // traceable author statement /// 0030198 // extracellular matrix organization // traceable author statement /// 0030307 // positive regulation of cell growth // tracea…	0005576 // extracellular region // inferred from direct assay /// 0005576 // extracellular region // traceable author statement /// 0005576 // extracellular region // inferred from electronic annotation /// 0005576 // extracellular region // non-traceable author statement /// 0005615 // extracellular space // inferred from mutant phenotype /// 0005615 // extracellular space // inferred from elect…	0003824 // catalytic activity // inferred from electronic annotation /// 0004252 // serine-type endopeptidase activity // inferred from direct assay /// 0004252 // serine-type endopeptidase activity // inferred from electronic annotation /// 0004252 // serine-type endopeptidase activity // traceable author statement /// 0005509 // calcium ion binding // inferred from direct assay /// 0005515 // p…	---
14067	204619_s_at	120.88	280.984	2.32449	1.21692	P	P	2012-10-29	BF590263	Hs.643801	versican	VCAN	chr5q14.3	ENSG00000038427	1462	B7Z3R6 /// B7Z638 /// D6RGZ6 /// E9PF17 /// P13611 /// Q59FG9 /// Q6MZK8 /// Q86W61	0007155 // cell adhesion // inferred from electronic annotation /// 0007155 // cell adhesion // traceable author statement /// 0007275 // multicellular organismal development // traceable author statement /// 0007507 // heart development // inferred from electronic annotation /// 0008037 // cell recognition // traceable author statement /// 0008347 // glial cell migration // inferred from direct …	0005576 // extracellular region // inferred from electronic annotation /// 0005578 // proteinaceous extracellular matrix // inferred from electronic annotation /// 0005578 // proteinaceous extracellular matrix // traceable author statement /// 0005615 // extracellular space // inferred from direct assay /// 0031012 // extracellular matrix // inferred from direct assay /// 0031012 // extracellular…	0005509 // calcium ion binding // inferred from electronic annotation /// 0005539 // glycosaminoglycan binding // traceable author statement /// 0005540 // hyaluronic acid binding // inferred from electronic annotation /// 0005540 // hyaluronic acid binding // traceable author statement /// 0030246 // carbohydrate binding // inferred from electronic annotation	---
9080	1569190_at	251.594	584.802	2.32439	1.21685	P	P	2012-10-29	BC014677	Hs.654690	sodium channel and clathrin linker 1	SCLT1	chr4q28.2	ENSG00000151466	132320	D6RBA6 /// D6RBP0 /// D6RDM2 /// Q96NL6	0045162 // clustering of voltage-gated sodium channels // inferred from electronic annotation	0005737 // cytoplasm // inferred from direct assay /// 0005737 // cytoplasm // inferred from electronic annotation /// 0005813 // centrosome // inferred from direct assay /// 0005886 // plasma membrane // inferred from electronic annotation /// 0045111 // intermediate filament cytoskeleton // inferred from direct assay	0017080 // sodium channel regulator activity // inferred from electronic annotation	---
29716	220431_at	112.333	260.46	2.31863	1.21328	P	P	2012-10-29	NM_014058	Hs.201877	transmembrane protease, serine 11E	TMPRSS11E	chr4q13.2	ENSG00000087128 /// ENSG00000257652	28983	A8K9S2 /// B2R9P0 /// F8VSI5 /// H0Y9G7 /// Q9UL52	0006508 // proteolysis // inferred from sequence or structural similarity /// 0006508 // proteolysis // inferred from electronic annotation	0005576 // extracellular region // inferred from electronic annotation /// 0005886 // plasma membrane // inferred from electronic annotation /// 0005887 // integral to plasma membrane // inferred from sequence or structural similarity /// 0005887 // integral to plasma membrane // inferred from electronic annotation /// 0016020 // membrane // inferred from electronic annotation /// 0016021 // inte…	0003824 // catalytic activity // inferred from electronic annotation /// 0004252 // serine-type endopeptidase activity // inferred from electronic annotation /// 0008233 // peptidase activity // inferred from electronic annotation /// 0008236 // serine-type peptidase activity // inferred from sequence or structural similarity /// 0008236 // serine-type peptidase activity // inferred from electron…	---
50310	241060_x_at	65.9457	152.84	2.31767	1.21267	P	P	2012-10-29	H37807	---	---	---	---	---	---	---	---	---	---	---
39905	230650_at	23.0117	53.3281	2.31743	1.21253	P	P	2012-10-29	AU151107	Hs.152460	---	---	---	ENSG00000261658	---	---	---	---	---	---
43087	233836_at	48.2982	111.914	2.31716	1.21236	P	P	2012-10-29	AK025277	Hs.655057	trinucleotide repeat containing 6A	TNRC6A	chr16p11.2	---	27327	B3KSX2 /// B4DST4 /// G8JLL8 /// H3BRT3 /// H3BTQ1 /// H7C269 /// I3L218 /// I3L3S5 /// Q8NDV7	0006417 // regulation of translation // inferred from electronic annotation /// 0007219 // Notch signaling pathway // traceable author statement /// 0009267 // cellular response to starvation // inferred from electronic annotation /// 0010467 // gene expression // traceable author statement /// 0031047 // gene silencing by RNA // inferred from electronic annotation /// 0035278 // negative regulat…	0000932 // cytoplasmic mRNA processing body // inferred from direct assay /// 0000932 // cytoplasmic mRNA processing body // inferred from electronic annotation /// 0005737 // cytoplasm // inferred from electronic annotation /// 0005829 // cytosol // traceable author statement /// 0035068 // micro-ribonucleoprotein complex // inferred from direct assay	0000166 // nucleotide binding // inferred from electronic annotation /// 0003676 // nucleic acid binding // inferred from electronic annotation /// 0003723 // RNA binding // inferred from electronic annotation	---
35291	226034_at	879.923	2035.18	2.31291	1.20971	P	P	2012-10-29	BE222344	Hs.417962	dual specificity phosphatase 4	DUSP4	chr8p12-p11	ENSG00000120875	1846	G5E930 /// Q13115 /// Q13649	0000165 // MAPK cascade // traceable author statement /// 0000188 // inactivation of MAPK activity // not recorded /// 0001706 // endoderm formation // not recorded /// 0002224 // toll-like receptor signaling pathway // traceable author statement /// 0002755 // MyD88-dependent toll-like receptor signaling pathway // traceable author statement /// 0002756 // MyD88-independent toll-like receptor si…	0005625 // soluble fraction // inferred from electronic annotation /// 0005634 // nucleus // traceable author statement /// 0005634 // nucleus // inferred from electronic annotation /// 0005654 // nucleoplasm // traceable author statement	0004721 // phosphoprotein phosphatase activity // inferred from electronic annotation /// 0004725 // protein tyrosine phosphatase activity // inferred from electronic annotation /// 0008138 // protein tyrosine/serine/threonine phosphatase activity // inferred from electronic annotation /// 0008330 // protein tyrosine/threonine phosphatase activity // inferred from electronic annotation /// 000833…	---
47313	238063_at	1045.06	2414.89	2.31077	1.20838	P	P	2012-10-29	AA806283	Hs.518900	transmembrane protein 154	TMEM154	chr4q31.3	ENSG00000170006	201799	B4DKS6 /// D6R923 /// Q6P9G4	---	0016020 // membrane // inferred from electronic annotation /// 0016021 // integral to membrane // inferred from electronic annotation	---	---
35505	226248_s_at	137.554	317.432	2.3077	1.20645	P	P	2012-10-29	AI565067	Hs.708190	KIAA1324	KIAA1324	chr1p13.3	ENSG00000116299	57535	B4DLZ2 /// B4DMI7 /// B4DWM4 /// B4E1V8 /// E9PB18 /// E9PIF6 /// E9PLQ2 /// E9PLY8 /// E9PMS2 /// E9PS21 /// H0YDD2 /// Q6UXG2 /// Q70WY4	0016236 // macroautophagy // inferred from mutant phenotype /// 0042981 // regulation of apoptotic process // inferred from mutant phenotype /// 0044090 // positive regulation of vacuole organization // inferred from mutant phenotype /// 2000786 // positive regulation of autophagic vacuole assembly // inferred from mutant phenotype	0005764 // lysosome // inferred from direct assay /// 0005770 // late endosome // inferred from direct assay /// 0005802 // trans-Golgi network // inferred from direct assay /// 0005887 // integral to plasma membrane // inferred from direct assay /// 0016020 // membrane // inferred from electronic annotation /// 0016021 // integral to membrane // inferred from electronic annotation	---	---
54148	31835_at	46.3601	106.945	2.30682	1.20591	P	P	2012-10-29	M13149	Hs.1498	histidine-rich glycoprotein	HRG	chr3q27	ENSG00000113905	3273	B2R8I2 /// P04196 /// Q68DR3	0002576 // platelet degranulation // traceable author statement /// 0002839 // positive regulation of immune response to tumor cell // inferred from direct assay /// 0007162 // negative regulation of cell adhesion // inferred from direct assay /// 0007596 // blood coagulation // traceable author statement /// 0007596 // blood coagulation // inferred from electronic annotation /// 0007599 // hemos…	0005576 // extracellular region // inferred from direct assay /// 0005576 // extracellular region // non-traceable author statement /// 0005576 // extracellular region // traceable author statement /// 0005576 // extracellular region // inferred from electronic annotation /// 0005886 // plasma membrane // traceable author statement /// 0031093 // platelet alpha granule lumen // traceable author s…	0004867 // serine-type endopeptidase inhibitor activity // inferred from electronic annotation /// 0004869 // cysteine-type endopeptidase inhibitor activity // inferred from electronic annotation /// 0005515 // protein binding // inferred from physical interaction /// 0008201 // heparin binding // inferred from direct assay /// 0008201 // heparin binding // inferred from electronic annotation ///…	---
1192	1553901_x_at	27.1198	62.5323	2.30578	1.20525	P	P	2012-10-29	NM_052852	Hs.590991	zinc finger protein 486	ZNF486	chr19p12	ENSG00000256229 /// ENSG00000263255	90649	H0YGI2 /// Q4G180 /// Q59FB0 /// Q96H40	0006351 // transcription, DNA-dependent // inferred from electronic annotation /// 0006355 // regulation of transcription, DNA-dependent // inferred from electronic annotation	0005622 // intracellular // inferred from electronic annotation /// 0005634 // nucleus // inferred from electronic annotation	0003676 // nucleic acid binding // inferred from electronic annotation /// 0003677 // DNA binding // inferred from electronic annotation /// 0008270 // zinc ion binding // inferred from electronic annotation /// 0046872 // metal ion binding // inferred from electronic annotation	---
22896	213595_s_at	59.3704	136.379	2.29709	1.19981	P	P	2012-10-29	AA127643	Hs.35433	CDC42 binding protein kinase alpha (DMPK-like)	CDC42BPA	chr1q42.11	ENSG00000143776	8476	B9EGA7 /// E9PEF7 /// F5H5N0 /// H0Y5V1 /// H0Y6R0 /// H0Y6V3 /// H0Y7V8 /// Q5HYB0 /// Q5VT25 /// Q8IWQ7 /// Q9H5K7 /// Q9NYF6	0000226 // microtubule cytoskeleton organization // inferred from electronic annotation /// 0006468 // protein phosphorylation // inferred from direct assay /// 0006468 // protein phosphorylation // inferred from electronic annotation /// 0006468 // protein phosphorylation // traceable author statement /// 0007010 // cytoskeleton organization // inferred from electronic annotation /// 0007097 // …	0005622 // intracellular // inferred from electronic annotation /// 0005737 // cytoplasm // inferred from electronic annotation /// 0005911 // cell-cell junction // inferred from sequence or structural similarity /// 0005911 // cell-cell junction // inferred from electronic annotation /// 0031252 // cell leading edge // inferred from sequence or structural similarity /// 0031252 // cell leading e…	0000166 // nucleotide binding // inferred from electronic annotation /// 0000287 // magnesium ion binding // inferred from direct assay /// 0000287 // magnesium ion binding // inferred from electronic annotation /// 0004672 // protein kinase activity // inferred from electronic annotation /// 0004674 // protein serine/threonine kinase activity // inferred from direct assay /// 0004674 // protein …	---
2598	1555821_a_at	37.8654	86.9148	2.29536	1.19872	P	P	2012-10-29	BC016043	Hs.515542	AKT1 substrate 1 (proline-rich)	AKT1S1	chr19q13.33	ENSG00000204673	84335	H9KV91 /// Q96B36	0006469 // negative regulation of protein kinase activity // inferred from direct assay /// 0007173 // epidermal growth factor receptor signaling pathway // traceable author statement /// 0008543 // fibroblast growth factor receptor signaling pathway // traceable author statement /// 0032007 // negative regulation of TOR signaling cascade // inferred from direct assay /// 0043526 // neuroprotecti…	0005625 // soluble fraction // inferred from electronic annotation /// 0005634 // nucleus // inferred from electronic annotation /// 0005737 // cytoplasm // inferred from electronic annotation /// 0005829 // cytosol // traceable author statement /// 0005829 // cytosol // inferred from electronic annotation /// 0031931 // TORC1 complex // inferred from direct assay /// 0043234 // protein complex /…	0005515 // protein binding // inferred from physical interaction	---
21543	212236_x_at	1937.66	4443.15	2.29305	1.19727	P	P	2012-10-29	Z19574	Hs.514174	junction plakoglobin /// keratin 17	JUP /// KRT17	chr17q21 /// chr17q21.2	ENSG00000128422 /// ENSG00000173801	3728 /// 3872	B4E2P9 /// F5GWP8 /// P14923 /// Q04695 /// Q14666	0000122 // negative regulation of transcription from RNA polymerase II promoter // not recorded /// 0000902 // cell morphogenesis // not recorded /// 0002159 // desmosome assembly // inferred from electronic annotation /// 0003136 // negative regulation of heart induction by canonical Wnt receptor signaling pathway // not recorded /// 0003181 // atrioventricular valve morphogenesis // not recorde…	0005634 // nucleus // inferred from mutant phenotype /// 0005667 // transcription factor complex // not recorded /// 0005737 // cytoplasm // inferred from mutant phenotype /// 0005737 // cytoplasm // inferred from direct assay /// 0005737 // cytoplasm // inferred from electronic annotation /// 0005829 // cytosol // inferred from sequence or structural similarity /// 0005829 // cytosol // inferred…	0003713 // transcription coactivator activity // inferred from direct assay /// 0005198 // structural molecule activity // not recorded /// 0005198 // structural molecule activity // inferred from electronic annotation /// 0005199 // structural constituent of cell wall // inferred by curator /// 0005200 // structural constituent of cytoskeleton // traceable author statement /// 0005515 // protein…	---
17781	208358_s_at	426.634	977.832	2.29197	1.19659	P	P	2012-10-29	NM_003360	Hs.732504	UDP glycosyltransferase 8	UGT8	chr4q26	ENSG00000174607	7368	B4DG70 /// D6RFW2 /// Q16880	0002175 // protein localization to paranode region of axon // inferred from electronic annotation /// 0006682 // galactosylceramide biosynthetic process // inferred from electronic annotation /// 0007010 // cytoskeleton organization // inferred from electronic annotation /// 0007417 // central nervous system development // traceable author statement /// 0007422 // peripheral nervous system develo…	0016020 // membrane // inferred from electronic annotation /// 0016021 // integral to membrane // inferred from electronic annotation	0003851 // 2-hydroxyacylsphingosine 1-beta-galactosyltransferase activity // inferred from electronic annotation /// 0008489 // UDP-galactose:glucosylceramide beta-1,4-galactosyltransferase activity // inferred from electronic annotation /// 0008489 // UDP-galactose:glucosylceramide beta-1,4-galactosyltransferase activity // traceable author statement /// 0016740 // transferase activity // inferr…	---
18007	208588_at	19.2232	44.0384	2.29091	1.19592	P	P	2012-10-29	NM_021631	---	tumor protein, translationally-controlled 1 pseudogene	FKSG2	chr8p11.2	ENSG00000219491	59347	Q9HAU6	0006915 // apoptotic process // inferred from electronic annotation	---	---	---
45318	236068_s_at	24.1704	55.3001	2.28793	1.19404	P	P	2012-10-29	AI458586	Hs.47166	chromosome 3 open reading frame 14	C3orf14	chr3p14.2	ENSG00000114405	57415	Q9HBI5	---	---	---	---
27001	217715_x_at	88.6072	202.715	2.2878	1.19396	P	P	2012-10-29	BE045142	---	---	---	---	---	---	---	---	---	---	---
28542	219257_s_at	319.347	728.818	2.28221	1.19043	P	P	2012-10-29	NM_021972	Hs.68061	sphingosine kinase 1	SPHK1	chr17q25.2	ENSG00000176170	8877	B3KVB3 /// H0YFW6 /// Q53ZR5 /// Q96GK1 /// Q96HV8 /// Q9BTG7 /// Q9NYA1	0001568 // blood vessel development // inferred from electronic annotation /// 0006457 // protein folding // traceable author statement /// 0006665 // sphingolipid metabolic process // traceable author statement /// 0006670 // sphingosine metabolic process // inferred from direct assay /// 0006670 // sphingosine metabolic process // traceable author statement /// 0006916 // anti-apoptosis // trac…	0005634 // nucleus // inferred from electronic annotation /// 0005737 // cytoplasm // inferred from direct assay /// 0005737 // cytoplasm // inferred from electronic annotation /// 0005829 // cytosol // traceable author statement /// 0005886 // plasma membrane // inferred from direct assay	0000166 // nucleotide binding // inferred from electronic annotation /// 0000287 // magnesium ion binding // inferred from direct assay /// 0000287 // magnesium ion binding // inferred from sequence or structural similarity /// 0003677 // DNA binding // inferred from direct assay /// 0004143 // diacylglycerol kinase activity // inferred from electronic annotation /// 0005515 // protein binding //…	S1P_Signaling // GenMAPP
2775	1556081_at	21.8921	49.9619	2.28219	1.19042	P	P	2012-10-29	CA314425	Hs.137945	---	---	---	ENSG00000261428	---	---	---	---	---	---
25473	216180_s_at	108.267	246.781	2.27937	1.18863	P	P	2012-10-29	AK026758	Hs.434494	synaptojanin 2	SYNJ2	chr6q25.3	ENSG00000078269	8871	B4DG94 /// B4DJU8 /// B4DLC4 /// E7ER60 /// H0YEV8 /// H7BY56 /// O15056 /// Q5TA15	0007420 // brain development // inferred from electronic annotation /// 0046854 // phosphatidylinositol phosphorylation // inferred from electronic annotation /// 0046855 // inositol phosphate dephosphorylation // inferred from electronic annotation /// 0046856 // phosphatidylinositol dephosphorylation // inferred from electronic annotation /// 0048312 // intracellular distribution of mitochondri…	0005626 // insoluble fraction // inferred from electronic annotation /// 0005737 // cytoplasm // inferred from electronic annotation /// 0005881 // cytoplasmic microtubule // inferred from electronic annotation /// 0016020 // membrane // inferred from electronic annotation /// 0031315 // extrinsic to mitochondrial outer membrane // inferred from electronic annotation /// 0032587 // ruffle membran…	0000166 // nucleotide binding // inferred from electronic annotation /// 0003676 // nucleic acid binding // inferred from electronic annotation /// 0003723 // RNA binding // inferred from electronic annotation /// 0004439 // phosphatidylinositol-4,5-bisphosphate 5-phosphatase activity // inferred from electronic annotation /// 0004445 // inositol-polyphosphate 5-phosphatase activity // inferred f…	---
46528	237278_x_at	30.1583	68.7214	2.27869	1.1882	P	P	2012-10-29	R37392	---	---	---	---	---	---	---	---	---	---	---
16675	207229_at	112	254.903	2.27592	1.18645	P	P	2012-10-29	NM_006611	Hs.159297	killer cell lectin-like receptor subfamily A pseudogene 1	KLRAP1	chr12p13.2	ENSG00000256667	10748	A8K212 /// B4DJJ2 /// B4E3D7 /// O75889 /// Q6NSY2 /// Q7Z556	0007166 // cell surface receptor signaling pathway // traceable author statement	0005886 // plasma membrane // traceable author statement	0004872 // receptor activity // inferred from electronic annotation /// 0004888 // transmembrane signaling receptor activity // traceable author statement /// 0030246 // carbohydrate binding // inferred from electronic annotation /// 0030246 // carbohydrate binding // traceable author statement	---
29454	220169_at	258.474	587.894	2.27448	1.18554	P	P	2012-10-29	NM_024943	Hs.374147	transmembrane protein 156	TMEM156	chr4p14	ENSG00000121895	80008	Q8N614	---	0016020 // membrane // inferred from electronic annotation /// 0016021 // integral to membrane // inferred from electronic annotation	---	---
45776	236526_x_at	155.456	353.49	2.2739	1.18517	P	P	2012-10-29	BE222610	Hs.591760	chromosome 5 open reading frame 44	C5orf44	chr5q12.3	ENSG00000253251	80006	A5PLN9 /// B7ZLB5 /// B7ZLB7 /// D6RB83 /// F5GXC3 /// H0YBF8 /// Q6ZNX1	---	---	---	---
15197	205749_at	2046.8	4652.14	2.27288	1.18452	P	P	2012-10-29	NM_000499	Hs.72912	cytochrome P450, family 1, subfamily A, polypeptide 1	CYP1A1	chr15q24.1	ENSG00000140465	1543	A0N0X8 /// A4F3V8 /// A4F3V9 /// A4F3W0 /// A4F4K3 /// A4F4K4 /// E7EMT5 /// P04798 /// Q0VHD5 /// Q53G23 /// Q5J9B1	0001666 // response to hypoxia // inferred from electronic annotation /// 0001889 // liver development // inferred from electronic annotation /// 0006778 // porphyrin-containing compound metabolic process // inferred from electronic annotation /// 0006805 // xenobiotic metabolic process // traceable author statement /// 0006950 // response to stress // inferred from electronic annotation /// 0008…	0005737 // cytoplasm // inferred from electronic annotation /// 0005739 // mitochondrion // inferred from electronic annotation /// 0005783 // endoplasmic reticulum // inferred from electronic annotation /// 0005789 // endoplasmic reticulum membrane // traceable author statement /// 0005789 // endoplasmic reticulum membrane // inferred from electronic annotation /// 0005792 // microsome // inferr…	0003824 // catalytic activity // inferred from electronic annotation /// 0004497 // monooxygenase activity // inferred from electronic annotation /// 0005506 // iron ion binding // inferred from electronic annotation /// 0008395 // steroid hydroxylase activity // inferred from electronic annotation /// 0009055 // electron carrier activity // inferred from electronic annotation /// 0016491 // oxid…	---
7991	1565772_at	34.2092	77.7422	2.27255	1.18431	P	P	2012-10-29	AL042444	Hs.435714	p21 protein (Cdc42/Rac)-activated kinase 1	PAK1	chr11q13-q14	ENSG00000149269	5058	A8KAN3 /// B3KNX7 /// B7Z302 /// B7Z3K0 /// E9PJF8 /// E9PKH9 /// E9PM17 /// E9PMP2 /// E9PQW5 /// E9PRP6 /// H0YCG5 /// H0YCM0 /// H0YF55 /// Q13153	0000165 // MAPK cascade // inferred from direct assay /// 0001666 // response to hypoxia // inferred from electronic annotation /// 0006468 // protein phosphorylation // inferred from direct assay /// 0006468 // protein phosphorylation // inferred from electronic annotation /// 0006915 // apoptotic process // inferred from electronic annotation /// 0007411 // axon guidance // traceable author sta…	0001726 // ruffle // inferred from direct assay /// 0005624 // membrane fraction // inferred from electronic annotation /// 0005634 // nucleus // inferred from electronic annotation /// 0005737 // cytoplasm // inferred from direct assay /// 0005737 // cytoplasm // inferred from electronic annotation /// 0005794 // Golgi apparatus // inferred from direct assay /// 0005829 // cytosol // traceable a…	0000166 // nucleotide binding // inferred from electronic annotation /// 0003824 // catalytic activity // inferred from electronic annotation /// 0004672 // protein kinase activity // inferred from direct assay /// 0004672 // protein kinase activity // inferred from electronic annotation /// 0004674 // protein serine/threonine kinase activity // inferred from direct assay /// 0004674 // protein s…	Integrin-mediated_cell_adhesion_KEGG // GenMAPP
17698	208273_at	50.8127	115.409	2.27127	1.1835	P	P	2012-10-29	NM_020394	Hs.732305	zinc finger protein 670 /// ZNF670-ZNF695 readthrough /// zinc finger protein 695	ZNF670 /// ZNF670-ZNF695 /// ZNF695	chr1q /// chr1q44	---	100533111 /// 57116 /// 93474	E7EVQ0 /// F2Z2N8 /// F2Z3A3 /// F6W2C3 /// F8WFA7 /// Q8IW36 /// Q9BS34 /// Q9HD74	0006351 // transcription, DNA-dependent // inferred from electronic annotation /// 0006355 // regulation of transcription, DNA-dependent // inferred from electronic annotation	0005622 // intracellular // inferred from electronic annotation /// 0005634 // nucleus // inferred from electronic annotation	0003676 // nucleic acid binding // inferred from electronic annotation /// 0003677 // DNA binding // inferred from electronic annotation /// 0008270 // zinc ion binding // inferred from electronic annotation /// 0046872 // metal ion binding // inferred from electronic annotation	---
11690	202241_at	2437.16	5526.85	2.26774	1.18126	P	P	2012-10-29	NM_025195	Hs.444947	tribbles homolog 1 (Drosophila)	TRIB1	chr8q24.13	ENSG00000173334	10221	B4DMM6 /// E5RFH4 /// Q96RU8	0006468 // protein phosphorylation // traceable author statement /// 0006468 // protein phosphorylation // inferred from electronic annotation /// 0006469 // negative regulation of protein kinase activity // inferred from mutant phenotype /// 0006469 // negative regulation of protein kinase activity // inferred from electronic annotation /// 0007254 // JNK cascade // inferred from mutant phenotyp…	0005634 // nucleus // inferred from direct assay /// 0005737 // cytoplasm // inferred from direct assay	0004672 // protein kinase activity // traceable author statement /// 0004672 // protein kinase activity // inferred from electronic annotation /// 0004860 // protein kinase inhibitor activity // inferred from mutant phenotype /// 0004860 // protein kinase inhibitor activity // inferred from electronic annotation /// 0005524 // ATP binding // traceable author statement /// 0005524 // ATP binding /…	---
47218	237968_at	161.137	365.072	2.2656	1.17989	P	P	2012-10-29	AW055205	Hs.727652	atlastin GTPase 2	ATL2	chr2p22.3	---	64225	B5MCN0 /// B7Z2H0 /// B7Z7X8 /// B7Z8V5 /// B7ZA64 /// C9JC25 /// C9JQQ5 /// F8WBH0 /// F8WD17 /// F8WEN4 /// H7C3A2 /// Q8NHH9	0006184 // GTP catabolic process // non-traceable author statement /// 0006184 // GTP catabolic process // inferred from electronic annotation /// 0006888 // ER to Golgi vesicle-mediated transport // inferred from mutant phenotype /// 0007029 // endoplasmic reticulum organization // inferred from mutant phenotype /// 0007030 // Golgi organization // inferred from mutant phenotype /// 0051260 // p…	0005783 // endoplasmic reticulum // inferred from direct assay /// 0005783 // endoplasmic reticulum // inferred from electronic annotation /// 0005789 // endoplasmic reticulum membrane // inferred from electronic annotation /// 0016020 // membrane // inferred from electronic annotation /// 0016021 // integral to membrane // inferred from direct assay /// 0016021 // integral to membrane // inferre…	0000166 // nucleotide binding // inferred from electronic annotation /// 0003924 // GTPase activity // non-traceable author statement /// 0003924 // GTPase activity // inferred from electronic annotation /// 0005515 // protein binding // inferred from physical interaction /// 0005525 // GTP binding // inferred from electronic annotation /// 0016787 // hydrolase activity // inferred from electroni…	---
32138	222858_s_at	1154.54	2613.8	2.26395	1.17884	P	P	2012-10-29	AI632216	Hs.436271	dual adaptor of phosphotyrosine and 3-phosphoinositides	DAPP1	chr4q25-q27	ENSG00000070190	27071	B4DW38 /// Q9UN19	0006470 // protein dephosphorylation // non-traceable author statement /// 0007165 // signal transduction // traceable author statement /// 0035335 // peptidyl-tyrosine dephosphorylation // non-traceable author statement	0005737 // cytoplasm // inferred from electronic annotation /// 0005829 // cytosol // traceable author statement /// 0005886 // plasma membrane // inferred from direct assay /// 0005886 // plasma membrane // traceable author statement /// 0016020 // membrane // inferred from electronic annotation	0004725 // protein tyrosine phosphatase activity // non-traceable author statement /// 0005543 // phospholipid binding // non-traceable author statement /// 0005543 // phospholipid binding // inferred from electronic annotation /// 0005547 // phosphatidylinositol-3,4,5-trisphosphate binding // inferred from direct assay /// 0043325 // phosphatidylinositol-3,4-bisphosphate binding // inferred from…	---
26898	217612_at	122.164	276.466	2.26307	1.17828	P	P	2012-10-29	BE378994	Hs.590956	translocase of inner mitochondrial membrane 50 homolog (S. cerevisiae)	TIMM50	chr19q13.2	---	92609	Q0VAB1 /// Q330K1 /// Q3ZCQ8	0001836 // release of cytochrome c from mitochondria // inferred from direct assay /// 0006470 // protein dephosphorylation // inferred from direct assay /// 0006626 // protein targeting to mitochondrion // traceable author statement /// 0006810 // transport // inferred from electronic annotation /// 0007006 // mitochondrial membrane organization // inferred from mutant phenotype /// 0015031 // p…	0005634 // nucleus // inferred from electronic annotation /// 0005739 // mitochondrion // inferred from mutant phenotype /// 0005739 // mitochondrion // inferred from electronic annotation /// 0005743 // mitochondrial inner membrane // inferred from direct assay /// 0005743 // mitochondrial inner membrane // inferred from electronic annotation /// 0005744 // mitochondrial inner membrane presequen…	0003723 // RNA binding // inferred from electronic annotation /// 0004721 // phosphoprotein phosphatase activity // inferred from direct assay /// 0004722 // protein serine/threonine phosphatase activity // inferred from direct assay /// 0004725 // protein tyrosine phosphatase activity // inferred from direct assay /// 0005134 // interleukin-2 receptor binding // inferred from direct assay /// 00…	---
24472	215177_s_at	3038.31	6875.11	2.26281	1.17812	P	P	2012-10-29	AV733308	Hs.133397	integrin, alpha 6	ITGA6	chr2q31.1	ENSG00000091409	3655	C9JK10 /// C9JXX7 /// G5E9H1 /// H7BZ97 /// P23229	0007044 // cell-substrate junction assembly // traceable author statement /// 0007155 // cell adhesion // inferred from electronic annotation /// 0007160 // cell-matrix adhesion // inferred from electronic annotation /// 0007229 // integrin-mediated signaling pathway // inferred from electronic annotation /// 0007596 // blood coagulation // traceable author statement /// 0010811 // positive regul…	0005604 // basement membrane // inferred from electronic annotation /// 0005886 // plasma membrane // inferred from direct assay /// 0005886 // plasma membrane // traceable author statement /// 0005886 // plasma membrane // inferred from electronic annotation /// 0005913 // cell-cell adherens junction // inferred from electronic annotation /// 0008305 // integrin complex // inferred from electron…	0004872 // receptor activity // inferred from electronic annotation /// 0005178 // integrin binding // inferred from electronic annotation /// 0005515 // protein binding // inferred from physical interaction /// 0032403 // protein complex binding // inferred from electronic annotation /// 0043236 // laminin binding // inferred from electronic annotation	Integrin-mediated_cell_adhesion_KEGG // GenMAPP
14383	204935_at	279.921	633.349	2.2626	1.17798	P	P	2012-10-29	NM_002828	Hs.654527	protein tyrosine phosphatase, non-receptor type 2	PTPN2	chr18p11.3-p11.2	ENSG00000175354	5771	A8K3N4 /// P17706 /// Q59F91	0006470 // protein dephosphorylation // traceable author statement /// 0006470 // protein dephosphorylation // inferred from electronic annotation /// 0008286 // insulin receptor signaling pathway // inferred from electronic annotation /// 0016311 // dephosphorylation // inferred from electronic annotation /// 0019221 // cytokine-mediated signaling pathway // traceable author statement /// 003533…	0005634 // nucleus // inferred from electronic annotation /// 0005654 // nucleoplasm // traceable author statement /// 0005737 // cytoplasm // inferred from electronic annotation /// 0005783 // endoplasmic reticulum // inferred from direct assay /// 0005783 // endoplasmic reticulum // inferred from electronic annotation	0004721 // phosphoprotein phosphatase activity // inferred from electronic annotation /// 0004725 // protein tyrosine phosphatase activity // inferred from electronic annotation /// 0004725 // protein tyrosine phosphatase activity // traceable author statement /// 0004726 // non-membrane spanning protein tyrosine phosphatase activity // inferred from electronic annotation /// 0004872 // receptor …	---
44480	235230_at	792.854	1793.28	2.26181	1.17747	P	P	2012-10-29	AW170015	Hs.477114	phosphatidylinositol-specific phospholipase C, X domain containing 2	PLCXD2	chr3q13.2	---	257068	---	0016042 // lipid catabolic process // inferred from electronic annotation /// 0035556 // intracellular signal transduction // inferred from electronic annotation	0005622 // intracellular // inferred from electronic annotation	0004629 // phospholipase C activity // inferred from electronic annotation /// 0004871 // signal transducer activity // inferred from electronic annotation	---
41313	232058_at	411.522	930.163	2.2603	1.17651	P	P	2012-10-29	AU158358	Hs.658643	---	---	---	---	---	---	---	---	---	---
15677	206230_at	130.085	293.703	2.25777	1.1749	P	P	2012-10-29	NM_005568	Hs.443727	LIM homeobox 1	LHX1	chr17q12	ENSG00000132130	3975	B4DPA6 /// H0YKT7 /// P48742 /// Q58F18	0001655 // urogenital system development // inferred from sequence or structural similarity /// 0001655 // urogenital system development // inferred from electronic annotation /// 0001656 // metanephros development // inferred from electronic annotation /// 0001657 // ureteric bud development // inferred from sequence or structural similarity /// 0001657 // ureteric bud development // inferred fr…	0005622 // intracellular // inferred from electronic annotation /// 0005634 // nucleus // inferred from sequence or structural similarity /// 0005634 // nucleus // inferred from electronic annotation /// 0043234 // protein complex // inferred from sequence or structural similarity /// 0043234 // protein complex // inferred from electronic annotation	0001071 // nucleic acid binding transcription factor activity // inferred from sequence or structural similarity /// 0001071 // nucleic acid binding transcription factor activity // inferred from electronic annotation /// 0003677 // DNA binding // inferred from electronic annotation /// 0003700 // sequence-specific DNA binding transcription factor activity // inferred from electronic annotation /…	---
46225	236975_at	69.4622	156.621	2.25477	1.17298	P	P	2012-10-29	BF515552	Hs.665779	---	---	---	---	---	---	---	---	---	---
15073	205625_s_at	125.341	282.488	2.25376	1.17234	P	P	2012-10-29	AW014927	Hs.65425	calbindin 1, 28kDa	CALB1	chr8q21.3	ENSG00000104327	793	B7Z380 /// B7Z9J4 /// E5RG14 /// E5RIZ8 /// P05937	0007611 // learning or memory // inferred from electronic annotation /// 0007626 // locomotory behavior // inferred from electronic annotation /// 0010842 // retina layer formation // inferred from electronic annotation /// 0035502 // metanephric ureteric bud development // inferred from electronic annotation /// 0048167 // regulation of synaptic plasticity // inferred from electronic annotation …	0005622 // intracellular // inferred from electronic annotation /// 0005634 // nucleus // inferred from direct assay /// 0005634 // nucleus // inferred from electronic annotation /// 0005737 // cytoplasm // inferred from electronic annotation /// 0005829 // cytosol // inferred from electronic annotation /// 0030424 // axon // inferred from sequence or structural similarity /// 0030424 // axon // …	0005499 // vitamin D binding // inferred from electronic annotation /// 0005509 // calcium ion binding // inferred from electronic annotation /// 0005509 // calcium ion binding // traceable author statement /// 0005515 // protein binding // inferred from physical interaction	---
13863	204415_at	434.683	979.56	2.25351	1.17217	P	P	2012-10-29	NM_022873	Hs.523847	interferon, alpha-inducible protein 6	IFI6	chr1p35	ENSG00000126709	2537	P09912 /// Q5VVR2 /// Q6IE95	0001836 // release of cytochrome c from mitochondria // inferred from mutant phenotype /// 0006916 // anti-apoptosis // inferred from mutant phenotype /// 0006955 // immune response // traceable author statement /// 0019221 // cytokine-mediated signaling pathway // traceable author statement /// 0043154 // negative regulation of cysteine-type endopeptidase activity involved in apoptotic process /…	0005739 // mitochondrion // inferred from direct assay /// 0016020 // membrane // traceable author statement /// 0016020 // membrane // inferred from electronic annotation /// 0016021 // integral to membrane // inferred from electronic annotation	0005515 // protein binding // inferred from physical interaction	---
49975	240725_at	16.6534	37.4879	2.25107	1.17061	P	P	2012-10-29	AI023444	Hs.656345	---	---	---	---	---	---	---	---	---	---
52623	243372_at	307.156	690.699	2.24869	1.16909	P	P	2012-10-29	AW674195	Hs.727543	heat shock 60kDa protein 1 (chaperonin)	HSPD1	chr2q33.1	ENSG00000144381	3329	B3GQS7 /// B7Z4F6 /// B7Z532 /// B7Z597 /// B7Z5E7 /// B7Z712 /// C9J0S9 /// C9JCQ4 /// C9JL19 /// C9JL25 /// E7ESH4 /// E7EXB4 /// F5GWR2 /// F8WBB1 /// P10809	0002368 // B cell cytokine production // inferred from direct assay /// 0002755 // MyD88-dependent toll-like receptor signaling pathway // inferred from direct assay /// 0002842 // positive regulation of T cell mediated immune response to tumor cell // inferred from direct assay /// 0006200 // ATP catabolic process // inferred from sequence or structural similarity /// 0006457 // protein folding …	0005615 // extracellular space // inferred from direct assay /// 0005737 // cytoplasm // inferred from electronic annotation /// 0005739 // mitochondrion // inferred from direct assay /// 0005739 // mitochondrion // inferred from electronic annotation /// 0005743 // mitochondrial inner membrane // inferred from sequence or structural similarity /// 0005743 // mitochondrial inner membrane // infer…	0000166 // nucleotide binding // inferred from electronic annotation /// 0001530 // lipopolysaccharide binding // inferred from direct assay /// 0001530 // lipopolysaccharide binding // inferred from electronic annotation /// 0002039 // p53 binding // inferred from physical interaction /// 0003688 // DNA replication origin binding // inferred from sequence or structural similarity /// 0003697 // …	---
28311	219026_s_at	363.372	816.439	2.24684	1.1679	P	P	2012-10-29	NM_004841	Hs.496139	RAS protein activator like 2	RASAL2	chr1q24	ENSG00000075391	9462	A8K2P3 /// B1AKC7 /// E9PD21 /// F8W755 /// H0Y638 /// Q2TB22 /// Q59EM2 /// Q6P4F9 /// Q9UJF2	0007165 // signal transduction // inferred from electronic annotation /// 0007165 // signal transduction // traceable author statement /// 0032320 // positive regulation of Ras GTPase activity // not recorded /// 0032320 // positive regulation of Ras GTPase activity // traceable author statement /// 0043547 // positive regulation of GTPase activity // inferred from electronic annotation /// 00465…	0005622 // intracellular // inferred from electronic annotation /// 0005737 // cytoplasm // not recorded /// 0031235 // intrinsic to internal side of plasma membrane // not recorded	0005096 // GTPase activator activity // inferred from electronic annotation /// 0005099 // Ras GTPase activator activity // not recorded /// 0005099 // Ras GTPase activator activity // traceable author statement /// 0005543 // phospholipid binding // inferred from electronic annotation	---
50668	241418_at	168.828	379.104	2.24551	1.16704	P	P	2012-10-29	AI819386	---	NmrA-like family domain containing 1 pseudogene	LOC344887	chr3q27.2	ENSG00000171658	344887	---	---	---	---	---
27932	218647_s_at	2114.84	4744.59	2.24348	1.16574	P	P	2012-10-29	NM_024640	Hs.301564	yrdC domain containing (E. coli)	YRDC	chr1p34.3	ENSG00000196449	79693	Q86U90	0051051 // negative regulation of transport // inferred from direct assay	0005624 // membrane fraction // inferred from electronic annotation /// 0005739 // mitochondrion // inferred from electronic annotation /// 0016020 // membrane // inferred from electronic annotation	---	---
20134	210752_s_at	114.655	257.046	2.24192	1.16473	P	P	2012-10-29	AF213666	Hs.714749	MAX-like protein X	MLX	chr17q21.1	ENSG00000108788	6945	B4DJK1 /// B4E046 /// Q59G74 /// Q9UH92	0006112 // energy reserve metabolic process // traceable author statement /// 0006351 // transcription, DNA-dependent // inferred from electronic annotation /// 0006355 // regulation of transcription, DNA-dependent // non-traceable author statement /// 0006355 // regulation of transcription, DNA-dependent // inferred from electronic annotation /// 0006913 // nucleocytoplasmic transport // inferre…	0005634 // nucleus // inferred from direct assay /// 0005634 // nucleus // inferred from electronic annotation /// 0005737 // cytoplasm // inferred from direct assay /// 0005737 // cytoplasm // inferred from electronic annotation	0003677 // DNA binding // inferred from direct assay /// 0003677 // DNA binding // inferred from electronic annotation /// 0003700 // sequence-specific DNA binding transcription factor activity // non-traceable author statement /// 0008134 // transcription factor binding // inferred from physical interaction /// 0042803 // protein homodimerization activity // inferred from physical interaction //…	---
4424	1558802_at	122.905	275.503	2.24159	1.16452	P	P	2012-10-29	BG401696	Hs.276876	---	---	---	---	---	---	---	---	---	---
11583	202134_s_at	210.337	471.224	2.24033	1.16371	P	P	2012-10-29	NM_015472	Hs.477921	WW domain containing transcription regulator 1	WWTR1	chr3q23-q24	ENSG00000018408	25937	C9J038 /// C9J337 /// C9J588 /// C9JQS8 /// C9JR84 /// H7C4Q0 /// H7C4Z7 /// Q9GZV5	0000122 // negative regulation of transcription from RNA polymerase II promoter // inferred from electronic annotation /// 0001649 // osteoblast differentiation // inferred from electronic annotation /// 0001933 // negative regulation of protein phosphorylation // inferred from mutant phenotype /// 0006351 // transcription, DNA-dependent // inferred from electronic annotation /// 0006355 // regul…	0005634 // nucleus // inferred from direct assay /// 0005634 // nucleus // non-traceable author statement /// 0005634 // nucleus // inferred from electronic annotation /// 0005654 // nucleoplasm // traceable author statement /// 0005667 // transcription factor complex // inferred from electronic annotation /// 0005730 // nucleolus // inferred from direct assay /// 0005737 // cytoplasm // inferred…	0003713 // transcription coactivator activity // inferred from direct assay /// 0003713 // transcription coactivator activity // non-traceable author statement /// 0003713 // transcription coactivator activity // inferred from electronic annotation /// 0003714 // transcription corepressor activity // inferred from electronic annotation /// 0005515 // protein binding // inferred from physical inte…	---
13174	203726_s_at	1276.56	2858.65	2.23934	1.16307	P	P	2012-10-29	NM_000227	Hs.436367	laminin, alpha 3	LAMA3	chr18q11.2	ENSG00000053747	3909	A0PJJ8 /// B0YJ33 /// F5GWM0 /// F5H8G3 /// Q14732 /// Q16787 /// Q566Q1 /// Q59HA6 /// Q6VU69 /// Q99533	0007155 // cell adhesion // inferred from electronic annotation /// 0008544 // epidermis development // traceable author statement /// 0030155 // regulation of cell adhesion // inferred from electronic annotation /// 0030334 // regulation of cell migration // inferred from electronic annotation /// 0031581 // hemidesmosome assembly // traceable author statement /// 0034329 // cell junction assemb…	0005576 // extracellular region // traceable author statement /// 0005576 // extracellular region // inferred from electronic annotation /// 0005578 // proteinaceous extracellular matrix // inferred from electronic annotation /// 0005604 // basement membrane // traceable author statement /// 0005604 // basement membrane // inferred from electronic annotation /// 0005606 // laminin-1 complex // in…	0005102 // receptor binding // inferred from electronic annotation /// 0005198 // structural molecule activity // non-traceable author statement	---
14238	204790_at	140.565	314.563	2.23786	1.16212	P	P	2012-10-29	NM_005904	Hs.465087	SMAD family member 7	SMAD7	chr18q21.1	ENSG00000101665	4092	B3KYA8 /// B7Z773 /// O15105	0000122 // negative regulation of transcription from RNA polymerase II promoter // inferred from direct assay /// 0001657 // ureteric bud development // inferred from electronic annotation /// 0006351 // transcription, DNA-dependent // inferred from electronic annotation /// 0006355 // regulation of transcription, DNA-dependent // inferred from electronic annotation /// 0007179 // transforming gr…	0005622 // intracellular // inferred from electronic annotation /// 0005634 // nucleus // inferred from direct assay /// 0005634 // nucleus // inferred from electronic annotation /// 0005667 // transcription factor complex // inferred from electronic annotation /// 0005730 // nucleolus // inferred from direct assay /// 0005737 // cytoplasm // inferred from direct assay /// 0005737 // cytoplasm //…	0003700 // sequence-specific DNA binding transcription factor activity // inferred from electronic annotation /// 0005515 // protein binding // inferred from physical interaction /// 0005518 // collagen binding // inferred from electronic annotation /// 0008013 // beta-catenin binding // inferred from physical interaction /// 0030617 // transforming growth factor beta receptor, inhibitory cytopla…	TGF_Beta_Signaling_Pathway // GenMAPP
28089	218804_at	800.951	1792.41	2.23785	1.16211	P	P	2012-10-29	NM_018043	Hs.503074	anoctamin 1, calcium activated chloride channel	ANO1	chr11q13.3	ENSG00000131620	55107	B7Z8V1 /// E9PNA7 /// E9PP68 /// E9PS90 /// F5GWF5 /// F5H258 /// F5H566 /// H0YDD9 /// Q5XXA6 /// Q8NCT7 /// Q9NW72	0006810 // transport // inferred from electronic annotation /// 0006811 // ion transport // inferred from electronic annotation /// 0006821 // chloride transport // inferred from sequence or structural similarity /// 0006821 // chloride transport // inferred from electronic annotation /// 0007275 // multicellular organismal development // inferred from electronic annotation /// 0060438 // trachea…	0005737 // cytoplasm // inferred from electronic annotation /// 0005886 // plasma membrane // inferred from sequence or structural similarity /// 0005886 // plasma membrane // inferred from electronic annotation /// 0016020 // membrane // inferred from electronic annotation /// 0016021 // integral to membrane // inferred from electronic annotation /// 0034707 // chloride channel complex // inferr…	0005216 // ion channel activity // inferred from electronic annotation /// 0005229 // intracellular calcium activated chloride channel activity // inferred from sequence or structural similarity /// 0005229 // intracellular calcium activated chloride channel activity // inferred from electronic annotation /// 0005254 // chloride channel activity // inferred from electronic annotation	---
30867	221584_s_at	168.585	376.662	2.23425	1.15979	P	P	2012-10-29	U11058	Hs.144795	potassium large conductance calcium-activated channel, subfamily M, alpha member 1	KCNMA1	chr10q22.3	ENSG00000156113	3778	B7ZMF5 /// D5MRH1 /// Q12791 /// Q59FH2 /// Q5SVK3 /// Q6AI34 /// Q6JJ72 /// Q9BX94	0001666 // response to hypoxia // inferred from direct assay /// 0006810 // transport // inferred from electronic annotation /// 0006811 // ion transport // inferred from electronic annotation /// 0006813 // potassium ion transport // inferred from direct assay /// 0006813 // potassium ion transport // inferred from electronic annotation /// 0006970 // response to osmotic stress // inferred from …	0005886 // plasma membrane // traceable author statement /// 0005901 // caveola // inferred from direct assay /// 0008076 // voltage-gated potassium channel complex // inferred from direct assay /// 0008076 // voltage-gated potassium channel complex // inferred from electronic annotation /// 0016020 // membrane // inferred from electronic annotation /// 0016021 // integral to membrane // inferred…	0000166 // nucleotide binding // inferred from electronic annotation /// 0003779 // actin binding // inferred from direct assay /// 0005216 // ion channel activity // inferred from electronic annotation /// 0005244 // voltage-gated ion channel activity // inferred from electronic annotation /// 0005249 // voltage-gated potassium channel activity // inferred from direct assay /// 0005249 // voltag…	---
26881	217595_at	100.297	224.048	2.23384	1.15953	P	P	2012-10-29	AV701723	Hs.528780	G1 to S phase transition 1	GSPT1	chr16p13.1	ENSG00000103342	2935	A8K2W7 /// B2RCT6 /// H3BMT9 /// H3BR35 /// H3BSV8 /// P15170 /// Q7KZX8	0000082 // G1/S transition of mitotic cell cycle // traceable author statement /// 0000184 // nuclear-transcribed mRNA catabolic process, nonsense-mediated decay // traceable author statement /// 0000184 // nuclear-transcribed mRNA catabolic process, nonsense-mediated decay // inferred from electronic annotation /// 0006184 // GTP catabolic process // traceable author statement /// 0006184 // GTP…	0005622 // intracellular // non-traceable author statement	0000166 // nucleotide binding // inferred from electronic annotation /// 0003747 // translation release factor activity // inferred from mutant phenotype /// 0003924 // GTPase activity // traceable author statement /// 0003924 // GTPase activity // inferred from electronic annotation /// 0005515 // protein binding // inferred from physical interaction /// 0005525 // GTP binding // inferred from e…	---
51376	242126_at	62.9624	140.419	2.23021	1.15718	P	P	2012-10-29	T53962	Hs.655465	---	---	---	---	---	---	---	---	---	---
40027	230772_at	34.8865	77.7877	2.22973	1.15687	P	P	2012-10-29	AA639753	Hs.116462	hepatocyte nuclear factor 4, alpha	HNF4A	chr20q13.12	---	3172	B6ZGT3 /// B9VVT8 /// E7ERE7 /// F1D8S2 /// F1D8T0 /// F1D8T1 /// F8WBS7 /// P41235 /// Q5QPB7	0006351 // transcription, DNA-dependent // inferred from electronic annotation /// 0006355 // regulation of transcription, DNA-dependent // inferred from electronic annotation /// 0006357 // regulation of transcription from RNA polymerase II promoter // inferred from direct assay /// 0006357 // regulation of transcription from RNA polymerase II promoter // inferred from mutant phenotype /// 00063…	0005634 // nucleus // inferred from direct assay /// 0005634 // nucleus // inferred from electronic annotation /// 0005654 // nucleoplasm // traceable author statement /// 0005667 // transcription factor complex // inferred from electronic annotation /// 0005737 // cytoplasm // inferred from direct assay /// 0005737 // cytoplasm // inferred from electronic annotation	0000062 // fatty-acyl-CoA binding // inferred from electronic annotation /// 0001077 // RNA polymerase II core promoter proximal region sequence-specific DNA binding transcription factor activity involved in positive regulation of transcription // inferred from sequence or structural similarity /// 0001077 // RNA polymerase II core promoter proximal region sequence-specific DNA binding transcript…	Nuclear_Receptors // GenMAPP
32964	223687_s_at	2329.72	5188.39	2.22704	1.15513	P	P	2012-10-29	AA723810	Hs.69517	lymphocyte antigen 6 complex, locus K	LY6K	chr8q24.3	ENSG00000160886 /// ENSG00000262378	54742	E5RGJ8 /// G3V116 /// H0YB07 /// Q17RY6	---	0005576 // extracellular region // inferred from electronic annotation /// 0005634 // nucleus // inferred from direct assay /// 0005730 // nucleolus // inferred from direct assay /// 0005737 // cytoplasm // inferred from direct assay /// 0005737 // cytoplasm // inferred from electronic annotation /// 0005886 // plasma membrane // inferred from direct assay /// 0005886 // plasma membrane // inferr…	---	---
25841	216550_x_at	937.175	2086.09	2.22594	1.15441	P	P	2012-10-29	X80821	Hs.464585	ankyrin repeat domain 12	ANKRD12	chr18p11.22	ENSG00000101745	23253	B5MEA4 /// F5GYX2 /// H0Y3R9 /// Q15371 /// Q3LIB9 /// Q6NSE1 /// Q6PG48 /// Q6UB98 /// Q9NXU3	---	0005634 // nucleus // inferred from direct assay /// 0005634 // nucleus // inferred from electronic annotation /// 0005730 // nucleolus // inferred from direct assay /// 0005737 // cytoplasm // inferred from direct assay /// 0005840 // ribosome // inferred from electronic annotation	---	---
39975	230720_at	445.644	991.209	2.22421	1.1533	P	P	2012-10-29	AI884906	Hs.111164	ring finger protein 182	RNF182	chr6p23	ENSG00000180537	221687	C9IZ30 /// C9JAJ3 /// C9JAK6 /// C9JVS8 /// Q8N6D2	0016567 // protein ubiquitination // inferred from direct assay /// 0016567 // protein ubiquitination // inferred from electronic annotation	0005737 // cytoplasm // inferred from direct assay /// 0005737 // cytoplasm // inferred from electronic annotation /// 0016020 // membrane // inferred from electronic annotation /// 0016021 // integral to membrane // inferred from electronic annotation /// 0043231 // intracellular membrane-bounded organelle // inferred from direct assay	0004842 // ubiquitin-protein ligase activity // inferred from direct assay /// 0005515 // protein binding // inferred from physical interaction /// 0008270 // zinc ion binding // inferred from electronic annotation /// 0016874 // ligase activity // inferred from electronic annotation /// 0046872 // metal ion binding // inferred from electronic annotation	---
22627	213325_at	381.15	847.646	2.22391	1.1531	P	P	2012-10-29	AA129716	Hs.293917	poliovirus receptor-related 3	PVRL3	chr3q13	ENSG00000177707	25945	C9IZE6 /// C9J795 /// C9JMW3 /// E9PFR0 /// H7C4L0 /// H7C5G5 /// Q9NQS3	0002089 // lens morphogenesis in camera-type eye // inferred from electronic annotation /// 0007155 // cell adhesion // inferred from electronic annotation /// 0007156 // homophilic cell adhesion // inferred from sequence or structural similarity /// 0007156 // homophilic cell adhesion // inferred from electronic annotation /// 0009566 // fertilization // inferred from electronic annotation /// 0…	0005886 // plasma membrane // inferred from sequence or structural similarity /// 0005886 // plasma membrane // traceable author statement /// 0005886 // plasma membrane // inferred from electronic annotation /// 0005911 // cell-cell junction // inferred from electronic annotation /// 0005913 // cell-cell adherens junction // inferred from electronic annotation /// 0016020 // membrane // inferred…	0005515 // protein binding // inferred from physical interaction /// 0042803 // protein homodimerization activity // inferred from sequence or structural similarity /// 0042803 // protein homodimerization activity // inferred from electronic annotation /// 0050839 // cell adhesion molecule binding // inferred from physical interaction	---
14196	204748_at	113.325	252.013	2.22382	1.15304	P	P	2012-10-29	NM_000963	Hs.196384	prostaglandin-endoperoxide synthase 2 (prostaglandin G/H synthase and cyclooxygenase)	PTGS2	chr1q25.2-q25.3	ENSG00000073756	5743	D9MWI3 /// P35354 /// Q6ZYK7 /// Q8IZA9	0001516 // prostaglandin biosynthetic process // inferred from sequence or structural similarity /// 0001516 // prostaglandin biosynthetic process // non-traceable author statement /// 0001516 // prostaglandin biosynthetic process // inferred from electronic annotation /// 0006633 // fatty acid biosynthetic process // inferred from electronic annotation /// 0006692 // prostanoid metabolic process…	0005634 // nucleus // inferred from sequence or structural similarity /// 0005737 // cytoplasm // inferred from direct assay /// 0005737 // cytoplasm // inferred from sequence or structural similarity /// 0005737 // cytoplasm // inferred from electronic annotation /// 0005783 // endoplasmic reticulum // inferred from electronic annotation /// 0005788 // endoplasmic reticulum lumen // traceable au…	0004601 // peroxidase activity // inferred from electronic annotation /// 0004601 // peroxidase activity // non-traceable author statement /// 0004601 // peroxidase activity // traceable author statement /// 0004666 // prostaglandin-endoperoxide synthase activity // inferred from direct assay /// 0004666 // prostaglandin-endoperoxide synthase activity // inferred from electronic annotation /// 00…	Eicosanoid_Synthesis // GenMAPP /// Prostaglandin_synthesis_regulation // GenMAPP
51327	242077_x_at	155.436	345.366	2.22192	1.1518	P	P	2012-10-29	R98018	Hs.658405	Mab-21 domain containing 1	MB21D1	chr6q13	ENSG00000164430	115004	A6PW79 /// Q14CV6 /// Q8N884	0009615 // response to virus // inferred from electronic annotation	---	---	---
28249	218964_at	109.681	243.648	2.22142	1.15148	P	P	2012-10-29	NM_006465	Hs.655532	AT rich interactive domain 3B (BRIGHT-like)	ARID3B	chr15q24	ENSG00000179361	10620	B4DQB0 /// B4DXL8 /// Q8IVW6	0006351 // transcription, DNA-dependent // inferred from electronic annotation /// 0006355 // regulation of transcription, DNA-dependent // inferred from electronic annotation	0005622 // intracellular // inferred from electronic annotation /// 0005634 // nucleus // non-traceable author statement /// 0005634 // nucleus // inferred from electronic annotation	0003677 // DNA binding // non-traceable author statement /// 0003677 // DNA binding // inferred from electronic annotation	---
13337	203889_at	49.7274	110.246	2.21701	1.14862	P	P	2012-10-29	NM_003020	Hs.156540	secretogranin V (7B2 protein)	SCG5	chr15q13-q14	ENSG00000166922	6447	C9J650 /// C9JNY7 /// H7C4X7 /// P05408 /// Q6FHD0	0006810 // transport // inferred from electronic annotation /// 0006886 // intracellular protein transport // inferred from sequence or structural similarity /// 0006886 // intracellular protein transport // inferred from electronic annotation /// 0007218 // neuropeptide signaling pathway // inferred from electronic annotation /// 0016486 // peptide hormone processing // inferred from sequence or…	0005576 // extracellular region // inferred from electronic annotation /// 0005622 // intracellular // inferred from electronic annotation /// 0030141 // secretory granule // inferred from sequence or structural similarity /// 0030141 // secretory granule // inferred from electronic annotation	0004857 // enzyme inhibitor activity // inferred from sequence or structural similarity /// 0004857 // enzyme inhibitor activity // inferred from electronic annotation /// 0005515 // protein binding // inferred from physical interaction /// 0005525 // GTP binding // traceable author statement /// 0051082 // unfolded protein binding // inferred from direct assay	---
6232	1561762_s_at	34.8736	77.2838	2.21611	1.14803	P	P	2012-10-29	AF086369	Hs.660176	---	---	---	---	---	---	---	---	---	---
4540	1559007_s_at	102.536	226.951	2.21338	1.14625	P	P	2012-10-29	BC007784	Hs.397001	---	---	---	---	---	---	---	---	---	---
13113	203665_at	238.665	527.704	2.21107	1.14474	P	P	2012-10-29	NM_002133	Hs.517581	heme oxygenase (decycling) 1	HMOX1	chr22q13.1	ENSG00000100292	3162	B2R7U4 /// D2K7W4 /// F2YMD9 /// P09601 /// Q6FH11 /// Q96DI8	0001525 // angiogenesis // traceable author statement /// 0001525 // angiogenesis // inferred from electronic annotation /// 0001666 // response to hypoxia // inferred from electronic annotation /// 0001935 // endothelial cell proliferation // traceable author statement /// 0002246 // wound healing involved in inflammatory response // inferred from mutant phenotype /// 0002686 // negative regulat…	0005615 // extracellular space // traceable author statement /// 0005624 // membrane fraction // traceable author statement /// 0005634 // nucleus // inferred from sequence or structural similarity /// 0005634 // nucleus // inferred from electronic annotation /// 0005730 // nucleolus // inferred from electronic annotation /// 0005783 // endoplasmic reticulum // inferred from direct assay /// 0005…	0004392 // heme oxygenase (decyclizing) activity // inferred from direct assay /// 0004392 // heme oxygenase (decyclizing) activity // inferred from mutant phenotype /// 0004392 // heme oxygenase (decyclizing) activity // inferred from electronic annotation /// 0004392 // heme oxygenase (decyclizing) activity // traceable author statement /// 0004630 // phospholipase D activity // inferred from e…	---
3511	1557224_at	52.7926	116.709	2.2107	1.1445	P	P	2012-10-29	BM682057	Hs.657868	---	---	---	---	---	---	---	---	---	---
9492	1569867_at	68.5302	151.489	2.21054	1.1444	P	P	2012-10-29	BC041011	Hs.7247	essential meiotic endonuclease 1 homolog 2 (S. pombe)	EME2	chr16p13.3	ENSG00000197774	197342	A4GXA9 /// H3BSZ6 /// H3BV62	0006259 // DNA metabolic process // inferred from electronic annotation /// 0006281 // DNA repair // inferred from electronic annotation /// 0006310 // DNA recombination // inferred from electronic annotation /// 0006974 // response to DNA damage stimulus // inferred from electronic annotation /// 0090305 // nucleic acid phosphodiester bond hydrolysis // inferred from electronic annotation	0005634 // nucleus // inferred from electronic annotation	0003677 // DNA binding // inferred from electronic annotation /// 0004518 // nuclease activity // inferred from electronic annotation /// 0004519 // endonuclease activity // inferred from electronic annotation /// 0016787 // hydrolase activity // inferred from electronic annotation	---
28575	219290_x_at	876.488	1935.1	2.20778	1.1426	P	P	2012-10-29	NM_014395	Hs.436271	dual adaptor of phosphotyrosine and 3-phosphoinositides	DAPP1	chr4q25-q27	ENSG00000070190	27071	B4DW38 /// Q9UN19	0006470 // protein dephosphorylation // non-traceable author statement /// 0007165 // signal transduction // traceable author statement /// 0035335 // peptidyl-tyrosine dephosphorylation // non-traceable author statement	0005737 // cytoplasm // inferred from electronic annotation /// 0005829 // cytosol // traceable author statement /// 0005886 // plasma membrane // inferred from direct assay /// 0005886 // plasma membrane // traceable author statement /// 0016020 // membrane // inferred from electronic annotation	0004725 // protein tyrosine phosphatase activity // non-traceable author statement /// 0005543 // phospholipid binding // non-traceable author statement /// 0005543 // phospholipid binding // inferred from electronic annotation /// 0005547 // phosphatidylinositol-3,4,5-trisphosphate binding // inferred from direct assay /// 0043325 // phosphatidylinositol-3,4-bisphosphate binding // inferred from…	---
4977	1559746_a_at	33.9288	74.8793	2.20695	1.14206	P	P	2012-10-29	AK096662	Hs.724954	zinc finger protein 718	ZNF718	chr4p16.3	ENSG00000250312	255403	A8WFQ3 /// B7Z7G8 /// Q3SXZ3 /// Q658L4 /// Q7Z7K8 /// Q8N2R1	0006351 // transcription, DNA-dependent // inferred from electronic annotation /// 0006355 // regulation of transcription, DNA-dependent // inferred from electronic annotation	0005622 // intracellular // inferred from electronic annotation /// 0005634 // nucleus // inferred from electronic annotation	0003676 // nucleic acid binding // inferred from electronic annotation /// 0003677 // DNA binding // inferred from electronic annotation /// 0008270 // zinc ion binding // inferred from electronic annotation /// 0046872 // metal ion binding // inferred from electronic annotation	---
29196	219911_s_at	476.965	1051.39	2.20434	1.14034	P	P	2012-10-29	NM_016354	Hs.235782	solute carrier organic anion transporter family, member 4A1	SLCO4A1	chr20q13.33	ENSG00000101187	28231	C9JL32 /// C9JMF3 /// E1P5H9 /// Q96BD0	0006810 // transport // inferred from electronic annotation /// 0006811 // ion transport // inferred from electronic annotation /// 0042403 // thyroid hormone metabolic process // inferred from electronic annotation /// 0043252 // sodium-independent organic anion transport // traceable author statement /// 0055085 // transmembrane transport // traceable author statement /// 0070327 // thyroid hor…	0005886 // plasma membrane // traceable author statement /// 0005886 // plasma membrane // inferred from electronic annotation /// 0016020 // membrane // inferred from electronic annotation /// 0016021 // integral to membrane // inferred from electronic annotation	0005215 // transporter activity // inferred from electronic annotation /// 0015349 // thyroid hormone transmembrane transporter activity // inferred from electronic annotation	---
13437	203989_x_at	277.215	610.973	2.20397	1.1401	P	P	2012-10-29	NM_001992	Hs.482562	coagulation factor II (thrombin) receptor	F2R	chr5q13	ENSG00000181104	2149	B4DLS3 /// G3XAL6 /// P25116 /// Q16292 /// Q2TNB2	0000186 // activation of MAPKK activity // inferred from sequence or structural similarity /// 0000186 // activation of MAPKK activity // inferred from electronic annotation /// 0002248 // connective tissue replacement involved in inflammatory response wound healing // inferred from direct assay /// 0003105 // negative regulation of glomerular filtration // inferred from sequence or structural si…	0005576 // extracellular region // traceable author statement /// 0005794 // Golgi apparatus // traceable author statement /// 0005886 // plasma membrane // inferred from direct assay /// 0005886 // plasma membrane // traceable author statement /// 0005886 // plasma membrane // inferred from electronic annotation /// 0005887 // integral to plasma membrane // traceable author statement /// 0005901…	0001965 // G-protein alpha-subunit binding // inferred from sequence or structural similarity /// 0001965 // G-protein alpha-subunit binding // inferred from electronic annotation /// 0004871 // signal transducer activity // inferred from electronic annotation /// 0004872 // receptor activity // inferred from electronic annotation /// 0004930 // G-protein coupled receptor activity // inferred fro…	GPCRDB_Class_A_Rhodopsin-like // GenMAPP /// GPCRDB_Other // GenMAPP
51074	241824_at	47.5321	104.738	2.20352	1.13981	P	P	2012-10-29	AA019641	Hs.676352	---	---	---	---	---	---	---	---	---	---
35881	226625_at	521.127	1145.05	2.19725	1.1357	P	P	2012-10-29	AW193698	Hs.482390	transforming growth factor, beta receptor III	TGFBR3	chr1p33-p32	ENSG00000069702	7049	E9PAW7 /// E9PKY4 /// E9PMG7 /// Q03167	0001568 // blood vessel development // inferred from electronic annotation /// 0001666 // response to hypoxia // inferred from electronic annotation /// 0001701 // in utero embryonic development // inferred from electronic annotation /// 0001824 // blastocyst development // inferred from electronic annotation /// 0001837 // epithelial to mesenchymal transition // inferred from direct assay /// 00…	0005576 // extracellular region // inferred from electronic annotation /// 0005578 // proteinaceous extracellular matrix // inferred from electronic annotation /// 0005615 // extracellular space // traceable author statement /// 0005615 // extracellular space // inferred from electronic annotation /// 0005624 // membrane fraction // inferred from electronic annotation /// 0005737 // cytoplasm // …	0004872 // receptor activity // inferred from electronic annotation /// 0005024 // transforming growth factor beta-activated receptor activity // inferred from direct assay /// 0005024 // transforming growth factor beta-activated receptor activity // inferred from electronic annotation /// 0005114 // type II transforming growth factor beta receptor binding // inferred from direct assay /// 000516…	TGF_Beta_Signaling_Pathway // GenMAPP
35816	226559_at	219.441	482.023	2.1966	1.13527	P	P	2012-10-29	AL555612	Hs.529857	immediate early response 5-like	IER5L	chr9q34.11	ENSG00000188483	389792	Q5T953	---	---	---	---
2957	1556361_s_at	67.4479	148.135	2.19629	1.13507	P	P	2012-10-29	BC016937	Hs.740526	ankyrin repeat domain 13C	ANKRD13C	chr1p32.3-p31.3	---	81573	Q8N6S4	0006621 // protein retention in ER lumen // inferred from mutant phenotype /// 0010869 // regulation of receptor biosynthetic process // inferred from direct assay /// 2000209 // regulation of anoikis // inferred from direct assay	0005783 // endoplasmic reticulum // inferred from direct assay /// 0005783 // endoplasmic reticulum // inferred from electronic annotation /// 0005789 // endoplasmic reticulum membrane // inferred from electronic annotation /// 0016020 // membrane // inferred from electronic annotation /// 0048471 // perinuclear region of cytoplasm // inferred from direct assay	0005102 // receptor binding // inferred from physical interaction	---
50406	241156_at	29.0606	63.7993	2.19539	1.13448	P	P	2012-10-29	AI939588	Hs.157882	---	---	---	---	---	---	---	---	---	---
15688	206241_at	77.7755	170.639	2.194	1.13356	P	P	2012-10-29	NM_002269	Hs.182971	karyopherin alpha 5 (importin alpha 6)	KPNA5	chr6q22.1	ENSG00000196911	3841	H0Y3K0 /// O15131 /// Q5TD90	0006606 // protein import into nucleus // inferred from electronic annotation /// 0006607 // NLS-bearing substrate import into nucleus // traceable author statement /// 0006810 // transport // inferred from electronic annotation /// 0015031 // protein transport // inferred from electronic annotation /// 0019221 // cytokine-mediated signaling pathway // traceable author statement	0005634 // nucleus // inferred from electronic annotation /// 0005654 // nucleoplasm // traceable author statement /// 0005737 // cytoplasm // inferred from electronic annotation /// 0005829 // cytosol // traceable author statement	0005515 // protein binding // inferred from physical interaction /// 0008565 // protein transporter activity // inferred from electronic annotation	---
16823	207379_at	28.3025	62.0879	2.19373	1.13339	P	P	2012-10-29	NM_005711	Hs.482730	EGF-like repeats and discoidin I-like domains 3	EDIL3	chr5q14	ENSG00000164176	10085	B7Z865 /// O43854 /// Q8N610	0007155 // cell adhesion // inferred from electronic annotation /// 0007275 // multicellular organismal development // inferred from electronic annotation /// 0010811 // positive regulation of cell-substrate adhesion // inferred from electronic annotation	0005576 // extracellular region // inferred from electronic annotation	0005178 // integrin binding // traceable author statement /// 0005509 // calcium ion binding // inferred from electronic annotation	---
19353	209946_at	257.454	564.73	2.19352	1.13325	P	P	2012-10-29	U58111	Hs.435215	vascular endothelial growth factor C	VEGFC	chr4q34.3	ENSG00000150630	7424	P49767 /// Q6FH59	0001525 // angiogenesis // inferred from electronic annotation /// 0002052 // positive regulation of neuroblast proliferation // inferred from electronic annotation /// 0002576 // platelet degranulation // traceable author statement /// 0006929 // substrate-dependent cell migration // traceable author statement /// 0007165 // signal transduction // traceable author statement /// 0007275 // multic…	0005576 // extracellular region // traceable author statement /// 0005576 // extracellular region // inferred from electronic annotation /// 0005615 // extracellular space // inferred from electronic annotation /// 0016020 // membrane // inferred from electronic annotation /// 0031093 // platelet alpha granule lumen // traceable author statement	0005515 // protein binding // inferred from physical interaction /// 0008083 // growth factor activity // inferred from electronic annotation /// 0042056 // chemoattractant activity // inferred from direct assay /// 0043185 // vascular endothelial growth factor receptor 3 binding // inferred from electronic annotation	---
10248	200799_at	6696.76	14683.4	2.19261	1.13265	P	P	2012-10-29	NM_005345	Hs.274402	heat shock 70kDa protein 1A /// heat shock 70kDa protein 1B	HSPA1A /// HSPA1B	chr6p21.3	ENSG00000204389 /// ENSG00000215328 /// ENSG00000234475 /// ENSG00000235941 /// ENSG00000237724	3303 /// 3304	A8K5I0 /// B3KTT5 /// B4DFN9 /// B4DI39 /// B4DNT8 /// B4DNV4 /// B4DNX1 /// B4DVU9 /// B4DWK5 /// B4E1S9 /// B4E1T6 /// B4E388 /// B4E3B6 /// E7EP11 /// E7EP94 /// F5GZ62 /// F5H1D3 /// F8VZJ4 /// H0YG33 /// P08107 /// Q59EJ3 /// Q5SP16	0006402 // mRNA catabolic process // inferred from direct assay /// 0006916 // anti-apoptosis // traceable author statement /// 0006950 // response to stress // inferred from electronic annotation /// 0006986 // response to unfolded protein // inferred from direct assay /// 0008285 // negative regulation of cell proliferation // inferred from mutant phenotype /// 0010467 // gene expression // tra…	0005634 // nucleus // inferred from direct assay /// 0005737 // cytoplasm // inferred from direct assay /// 0005737 // cytoplasm // traceable author statement /// 0005737 // cytoplasm // inferred from electronic annotation /// 0005739 // mitochondrion // traceable author statement /// 0005783 // endoplasmic reticulum // traceable author statement /// 0005829 // cytosol // traceable author stateme…	0000166 // nucleotide binding // inferred from electronic annotation /// 0004872 // receptor activity // inferred from electronic annotation /// 0005515 // protein binding // inferred from physical interaction /// 0005524 // ATP binding // inferred from electronic annotation /// 0031625 // ubiquitin protein ligase binding // inferred from physical interaction /// 0044183 // protein binding involv…	---
40129	230874_at	62.3875	136.783	2.19248	1.13256	P	P	2012-10-29	AI241896	Hs.148766	solute carrier family 36 (proton/amino acid symporter), member 4	SLC36A4	chr11q21	ENSG00000180773	120103	E9PID7 /// E9PN09 /// Q6YBV0	0006810 // transport // inferred from electronic annotation /// 0006865 // amino acid transport // inferred from electronic annotation /// 0015808 // L-alanine transport // inferred from direct assay /// 0015824 // proline transport // inferred from direct assay /// 0015827 // tryptophan transport // inferred from direct assay	0016020 // membrane // inferred from electronic annotation /// 0016021 // integral to membrane // inferred from electronic annotation	0015293 // symporter activity // inferred from electronic annotation	---
1495	1554334_a_at	254.367	557.391	2.19129	1.13178	P	P	2012-10-29	BC031044	Hs.513053	DnaJ (Hsp40) homolog, subfamily A, member 4	DNAJA4	chr15q25.1	ENSG00000140403	55466	C9JDE6 /// E9PDM9 /// F5GWV1 /// F5H170 /// F5H300 /// F5H6V9 /// F8WF76 /// Q69YX3 /// Q7Z4D5 /// Q8N2A9 /// Q8N5Z4 /// Q8WW22	0006457 // protein folding // inferred from electronic annotation /// 0009408 // response to heat // inferred from electronic annotation	0016020 // membrane // inferred from electronic annotation	0005524 // ATP binding // inferred from electronic annotation /// 0031072 // heat shock protein binding // inferred from electronic annotation /// 0046872 // metal ion binding // inferred from electronic annotation /// 0051082 // unfolded protein binding // inferred from electronic annotation	---
42492	233239_at	22.1058	48.3671	2.18798	1.1296	P	P	2012-10-29	AK024882	Hs.677288	---	---	---	---	---	---	---	---	---	---
39748	230493_at	194.983	426.581	2.18779	1.12947	P	P	2012-10-29	AW664964	Hs.433791	shisa homolog 2 (Xenopus laevis)	SHISA2	chr13q12.13	ENSG00000180730	387914	Q6UWI4	0007275 // multicellular organismal development // inferred from electronic annotation	0005783 // endoplasmic reticulum // inferred from electronic annotation /// 0005789 // endoplasmic reticulum membrane // inferred from electronic annotation /// 0016020 // membrane // inferred from electronic annotation /// 0016021 // integral to membrane // inferred from electronic annotation	---	---
10457	201008_s_at	302.279	660.856	2.18624	1.12845	P	P	2012-10-29	AA812232	Hs.533977	thioredoxin interacting protein	TXNIP	chr1q21.1	ENSG00000117289	10628	B4DVM7 /// B4DVR8 /// B4E3D3 /// F6RIS4 /// Q9H3M7	0006351 // transcription, DNA-dependent // inferred from electronic annotation /// 0006355 // regulation of transcription, DNA-dependent // inferred from electronic annotation /// 0006606 // protein import into nucleus // inferred from electronic annotation /// 0006979 // response to oxidative stress // inferred from electronic annotation /// 0007049 // cell cycle // inferred from electronic anno…	0005634 // nucleus // inferred from electronic annotation /// 0005737 // cytoplasm // inferred from direct assay /// 0005737 // cytoplasm // inferred from electronic annotation /// 0005758 // mitochondrial intermembrane space // inferred from electronic annotation /// 0005829 // cytosol // traceable author statement	0004857 // enzyme inhibitor activity // inferred from electronic annotation /// 0005515 // protein binding // inferred from physical interaction /// 0031625 // ubiquitin protein ligase binding // inferred from physical interaction	---
6409	1562098_at	49.6731	108.594	2.18617	1.1284	P	P	2012-10-29	BC026304	Hs.572154	---	---	---	---	---	---	---	---	---	---
13977	204529_s_at	111.259	243.18	2.1857	1.12809	P	P	2012-10-29	AI961231	Hs.491805	thymocyte selection-associated high mobility group box	TOX	chr8q12.1	ENSG00000198846	9760	B3KM29 /// B4DYA1 /// O94900	---	0005634 // nucleus // inferred from electronic annotation	0003677 // DNA binding // inferred from electronic annotation	---
45622	236372_at	122.305	267.178	2.18452	1.12732	P	P	2012-10-29	AV661977	---	---	---	---	---	---	---	---	---	---	---
48480	239230_at	57.1989	124.671	2.17961	1.12407	P	P	2012-10-29	AW079166	Hs.57971	hairy and enhancer of split 5 (Drosophila)	HES5	chr1p36.32	ENSG00000197921	388585	Q5M8T3 /// Q5TA89	0000122 // negative regulation of transcription from RNA polymerase II promoter // inferred from sequence or structural similarity /// 0000122 // negative regulation of transcription from RNA polymerase II promoter // inferred from electronic annotation /// 0002062 // chondrocyte differentiation // inferred from sequence or structural similarity /// 0006351 // transcription, DNA-dependent // infe…	0005634 // nucleus // inferred from electronic annotation /// 0005654 // nucleoplasm // traceable author statement	0001078 // RNA polymerase II core promoter proximal region sequence-specific DNA binding transcription factor activity involved in negative regulation of transcription // inferred from sequence or structural similarity /// 0001078 // RNA polymerase II core promoter proximal region sequence-specific DNA binding transcription factor activity involved in negative regulation of transcription // infer…	---
3639	1557431_at	38.1902	83.1996	2.17856	1.12337	P	P	2012-10-29	BC041977	Hs.639372	---	---	---	ENSG00000260464	---	---	---	---	---	---
35105	225847_at	1248.08	2715.77	2.17596	1.12165	P	P	2012-10-29	AB037784	Hs.444099	neutral cholesterol ester hydrolase 1	NCEH1	chr3q26.31	ENSG00000144959	57552	F5H7K4 /// F8WE33 /// H7C046 /// Q6PIU2	0006470 // protein dephosphorylation // inferred from electronic annotation /// 0006805 // xenobiotic metabolic process // inferred from electronic annotation /// 0008152 // metabolic process // inferred from electronic annotation /// 0016042 // lipid catabolic process // inferred from electronic annotation	0005783 // endoplasmic reticulum // inferred from electronic annotation /// 0005792 // microsome // inferred from electronic annotation /// 0016020 // membrane // inferred from electronic annotation /// 0016021 // integral to membrane // inferred from electronic annotation	0004091 // carboxylesterase activity // inferred from electronic annotation /// 0016787 // hydrolase activity // inferred from electronic annotation /// 0017171 // serine hydrolase activity // inferred from electronic annotation /// 0042301 // phosphate ion binding // inferred from electronic annotation	---
5734	1561061_at	31.4138	68.3549	2.17595	1.12165	P	P	2012-10-29	BC043282	Hs.566412	uncharacterized LOC729506	LOC729506	chr5p15.31	ENSG00000245729	729506	---	---	---	---	---
12747	203299_s_at	115.151	250.533	2.17568	1.12147	P	P	2012-10-29	AF251295	Hs.653504	adaptor-related protein complex 1, sigma 2 subunit	AP1S2	chrXp22.2	---	8905	B4DSU4 /// B7Z3M9 /// B7Z853 /// P56377 /// Q549M9 /// Q7Z677	0006810 // transport // inferred from electronic annotation /// 0006886 // intracellular protein transport // inferred from electronic annotation /// 0006892 // post-Golgi vesicle-mediated transport // traceable author statement /// 0006897 // endocytosis // inferred from electronic annotation /// 0015031 // protein transport // inferred from electronic annotation /// 0016032 // viral reproductio…	0000139 // Golgi membrane // traceable author statement /// 0005765 // lysosomal membrane // traceable author statement /// 0005794 // Golgi apparatus // inferred from electronic annotation /// 0005829 // cytosol // traceable author statement /// 0005905 // coated pit // inferred from electronic annotation /// 0016020 // membrane // inferred from electronic annotation /// 0030117 // membrane coat…	0008565 // protein transporter activity // inferred from electronic annotation	---
48438	239188_at	49.2879	107.183	2.17463	1.12077	P	P	2012-10-29	AA838428	Hs.530712	protein phosphatase 2, regulatory subunit B'', gamma	PPP2R3C	chr14q13.2	ENSG00000092020	55012	G3V228 /// G3V2K1 /// G3V3T9 /// G3V3V5 /// G3V561 /// G3V5U8 /// H0YJ16 /// H0YJC5 /// H0YJR2 /// H0YJV0 /// Q86US5 /// Q969Q6	---	0005634 // nucleus // inferred from electronic annotation /// 0005737 // cytoplasm // inferred from electronic annotation /// 0005813 // centrosome // inferred from direct assay	0005509 // calcium ion binding // inferred from electronic annotation	---
52439	243188_at	84.2763	183.122	2.17288	1.11961	P	P	2012-10-29	AI753038	Hs.652513	zinc finger protein 283	ZNF283	chr19q13.31	ENSG00000167637	284349	Q4G0N1 /// Q6RFR4 /// Q8N7M2	0006351 // transcription, DNA-dependent // inferred from electronic annotation /// 0006355 // regulation of transcription, DNA-dependent // inferred from electronic annotation	0005622 // intracellular // inferred from electronic annotation /// 0005634 // nucleus // inferred from electronic annotation	0003676 // nucleic acid binding // inferred from electronic annotation /// 0003677 // DNA binding // inferred from electronic annotation /// 0008270 // zinc ion binding // inferred from electronic annotation /// 0046872 // metal ion binding // inferred from electronic annotation	---
966	1553574_at	52.1762	113.338	2.17222	1.11917	P	P	2012-10-29	NM_176891	Hs.682604	interferon, epsilon	IFNE	chr9p21.3	ENSG00000184995	338376	Q86WN2	0006952 // defense response // inferred from electronic annotation /// 0009615 // response to virus // inferred from electronic annotation	0005576 // extracellular region // inferred from electronic annotation /// 0005615 // extracellular space // inferred from electronic annotation	0005125 // cytokine activity // inferred from electronic annotation /// 0005126 // cytokine receptor binding // inferred from electronic annotation	---
551	1553031_at	326.507	709.144	2.17191	1.11897	P	P	2012-10-29	NM_153838	Hs.150131	G protein-coupled receptor 115	GPR115	chr6p12.3	ENSG00000153294	221393	Q8IZF3	0007165 // signal transduction // inferred from electronic annotation /// 0007166 // cell surface receptor signaling pathway // inferred from electronic annotation /// 0007186 // G-protein coupled receptor signaling pathway // traceable author statement /// 0007186 // G-protein coupled receptor signaling pathway // inferred from electronic annotation /// 0007218 // neuropeptide signaling pathway …	0005886 // plasma membrane // inferred from electronic annotation /// 0016020 // membrane // inferred from electronic annotation /// 0016021 // integral to membrane // inferred from electronic annotation /// 0016021 // integral to membrane // traceable author statement	0004871 // signal transducer activity // inferred from electronic annotation /// 0004872 // receptor activity // inferred from electronic annotation /// 0004888 // transmembrane signaling receptor activity // inferred from electronic annotation /// 0004930 // G-protein coupled receptor activity // inferred from electronic annotation /// 0004930 // G-protein coupled receptor activity // traceable …	---
53611	244360_at	32.2899	70.082	2.1704	1.11796	P	P	2012-10-29	AW002273	Hs.657225	F-box and leucine-rich repeat protein 17	FBXL17	chr5q21.3	---	64839	H7C835 /// Q9UF56	---	---	---	---
17729	208304_at	32.0106	69.4748	2.17037	1.11794	P	P	2012-10-29	NM_001837	Hs.506190	chemokine (C-C motif) receptor 3	CCR3	chr3p21.3	ENSG00000183625	1232	F5GWL6 /// P51677 /// Q8TDP4 /// Q8TDP5 /// Q8TDP6 /// Q8TDP7 /// Q8TDP8 /// Q96T97	0001938 // positive regulation of endothelial cell proliferation // inferred from electronic annotation /// 0002551 // mast cell chemotaxis // inferred from electronic annotation /// 0006935 // chemotaxis // traceable author statement /// 0006935 // chemotaxis // inferred from electronic annotation /// 0006954 // inflammatory response // traceable author statement /// 0006968 // cellular defense …	0005615 // extracellular space // inferred from electronic annotation /// 0005768 // endosome // inferred from electronic annotation /// 0005886 // plasma membrane // inferred from electronic annotation /// 0005886 // plasma membrane // traceable author statement /// 0005887 // integral to plasma membrane // traceable author statement /// 0016020 // membrane // inferred from electronic annotation…	0004871 // signal transducer activity // inferred from electronic annotation /// 0004872 // receptor activity // inferred from electronic annotation /// 0004930 // G-protein coupled receptor activity // inferred from electronic annotation /// 0004950 // chemokine receptor activity // traceable author statement /// 0004950 // chemokine receptor activity // inferred from electronic annotation /// 0…	GPCRDB_Class_A_Rhodopsin-like // GenMAPP /// GPCRDB_Other // GenMAPP /// Peptide_GPCRs // GenMAPP
42768	233516_s_at	13.0898	28.4094	2.17035	1.11793	P	P	2012-10-29	AL137581	Hs.528821	sperm associated antigen 17	SPAG17	chr1p12	ENSG00000155761	200162	B3KWZ6 /// E0ZS55 /// Q5TDG6 /// Q6Q759	---	0005634 // nucleus // inferred from direct assay /// 0005730 // nucleolus // inferred from direct assay /// 0005737 // cytoplasm // inferred from direct assay /// 0005737 // cytoplasm // inferred from electronic annotation /// 0005856 // cytoskeleton // inferred from electronic annotation /// 0005874 // microtubule // inferred from electronic annotation /// 0005929 // cilium // inferred from elec…	---	---
53171	243920_x_at	17.8501	38.7218	2.16928	1.11722	P	P	2012-10-29	BF213386	Hs.648609	---	---	---	---	---	---	---	---	---	---
1966	1554964_x_at	24.269	52.6309	2.16865	1.1168	P	P	2012-10-29	BC033959	Hs.687008	---	---	---	---	---	---	---	---	---	---
6894	1562903_at	44.8157	97.1873	2.1686	1.11676	P	P	2012-10-29	BC035792	Hs.656318	family with sequence similarity 86, member A pseudogene	FLJ10661	chr8p23.1	ENSG00000254945	286042	A6NK25 /// B4E346	---	---	---	---
37863	228608_at	84.2383	182.389	2.16516	1.11447	P	P	2012-10-29	N49852	Hs.525146	sodium leak channel, non-selective	NALCN	chr13q32.3	ENSG00000102452	259232	B3KMK1 /// B3KP17 /// B3KSZ6 /// B3KX38 /// B3KX53 /// C9JUP2 /// F2Z323 /// Q8IZF0	0006810 // transport // inferred from electronic annotation /// 0006811 // ion transport // inferred from electronic annotation /// 0006814 // sodium ion transport // inferred from electronic annotation /// 0034765 // regulation of ion transmembrane transport // inferred from electronic annotation /// 0035725 // sodium ion transmembrane transport // inferred from electronic annotation /// 0055085…	0016020 // membrane // inferred from electronic annotation /// 0016021 // integral to membrane // inferred from electronic annotation	0005216 // ion channel activity // inferred from electronic annotation /// 0005244 // voltage-gated ion channel activity // inferred from electronic annotation /// 0005272 // sodium channel activity // inferred from electronic annotation	---
14132	204684_at	78.1762	169.251	2.16499	1.11436	P	P	2012-10-29	NM_002522	Hs.514556	neuronal pentraxin I	NPTX1	chr17q25.3	ENSG00000171246	4884	B3KWB1 /// Q15818	0006810 // transport // traceable author statement /// 0007268 // synaptic transmission // traceable author statement /// 0007417 // central nervous system development // traceable author statement /// 0060385 // axonogenesis involved in innervation // inferred from electronic annotation	0030133 // transport vesicle // inferred from electronic annotation /// 0031410 // cytoplasmic vesicle // inferred from electronic annotation	0046872 // metal ion binding // inferred from electronic annotation	---
19463	210057_at	319.687	691.772	2.16391	1.11364	P	P	2012-10-29	U32581	Hs.723071	SMG1 homolog, phosphatidylinositol 3-kinase-related kinase (C. elegans) pseudogene /// uncharacterized LOC100506830 /// smg-1 homolog, phosphatidylinositol 3-kinase-related kinase (C. elegans)	LOC100506060 /// LOC100506830 /// SMG1	chr16p12.3 /// chr16q22.1	ENSG00000157106	100506060 /// 100506830 /// 23049	E9PNP6 /// H3BPS6 /// H3BQN7 /// H3BR09 /// I3L0C1 /// I3L0W2 /// I3L144 /// I3L400 /// Q96Q15	0000184 // nuclear-transcribed mRNA catabolic process, nonsense-mediated decay // inferred from direct assay /// 0000184 // nuclear-transcribed mRNA catabolic process, nonsense-mediated decay // non-traceable author statement /// 0000184 // nuclear-transcribed mRNA catabolic process, nonsense-mediated decay // traceable author statement /// 0000184 // nuclear-transcribed mRNA catabolic process, n…	0005634 // nucleus // inferred from direct assay /// 0005634 // nucleus // inferred from electronic annotation /// 0005737 // cytoplasm // inferred from direct assay /// 0005737 // cytoplasm // inferred from electronic annotation /// 0005829 // cytosol // traceable author statement	0000166 // nucleotide binding // inferred from electronic annotation /// 0004672 // protein kinase activity // traceable author statement /// 0004674 // protein serine/threonine kinase activity // not recorded /// 0004674 // protein serine/threonine kinase activity // inferred from direct assay /// 0004674 // protein serine/threonine kinase activity // non-traceable author statement /// 0004674 /…	---
12092	202643_s_at	679.56	1470.3	2.1636	1.11343	P	P	2012-10-29	AI738896	Hs.211600	tumor necrosis factor, alpha-induced protein 3	TNFAIP3	chr6q23	ENSG00000118503	7128	D3TTY4 /// D3TTY5 /// D3TTY6 /// D3TTY7 /// D3TTY8 /// D3TTY9 /// D3TTZ0 /// D3TTZ1 /// D3TTZ2 /// D3TTZ3 /// D3TTZ4 /// D3TTZ5 /// D3TTZ6 /// D3TTZ7 /// D3TTZ8 /// F5GYN2 /// F5H1G3 /// F5H7A9 /// P21580 /// Q5PY18 /// Q5VXQ8 /// Q5VXQ9 /// Q5VXR0	0001922 // B-1 B cell homeostasis // inferred from electronic annotation /// 0001922 // B-1 B cell homeostasis // inferred from sequence or structural similarity /// 0002237 // response to molecule of bacterial origin // inferred from direct assay /// 0002237 // response to molecule of bacterial origin // inferred from electronic annotation /// 0002634 // regulation of germinal center formation /…	0005634 // nucleus // inferred from direct assay /// 0005634 // nucleus // inferred from electronic annotation /// 0005737 // cytoplasm // inferred from direct assay /// 0005737 // cytoplasm // inferred from electronic annotation /// 0005764 // lysosome // inferred from electronic annotation /// 0005813 // centrosome // inferred from direct assay /// 0005829 // cytosol // traceable author stateme…	0002020 // protease binding // inferred from physical interaction /// 0003677 // DNA binding // inferred from electronic annotation /// 0003824 // catalytic activity // inferred from electronic annotation /// 0004221 // ubiquitin thiolesterase activity // inferred from mutant phenotype /// 0004842 // ubiquitin-protein ligase activity // inferred from direct assay /// 0004843 // ubiquitin-specific…	---
25342	216049_at	33.6942	72.8835	2.16308	1.11309	P	P	2012-10-29	AK023621	Hs.445030	Rho-related BTB domain containing 3	RHOBTB3	chr5q15	ENSG00000164292	22836	D6R935 /// D6RC79 /// D6RG10 /// H0Y8R9 /// H0Y9A8 /// H0Y9E0 /// H0Y9P6 /// H0Y9R7 /// H0Y9W9 /// H0YA85 /// O94955	0006200 // ATP catabolic process // inferred from direct assay /// 0006810 // transport // inferred from electronic annotation /// 0007264 // small GTPase mediated signal transduction // inferred from electronic annotation /// 0042147 // retrograde transport, endosome to Golgi // inferred from mutant phenotype	0005794 // Golgi apparatus // inferred from electronic annotation	0000166 // nucleotide binding // inferred from electronic annotation /// 0005515 // protein binding // inferred from physical interaction /// 0005524 // ATP binding // inferred from direct assay /// 0005524 // ATP binding // inferred from electronic annotation /// 0005525 // GTP binding // inferred from electronic annotation /// 0016787 // hydrolase activity // inferred from electronic annotation…	---
11080	201631_s_at	3493.5	7551.08	2.16146	1.11201	P	P	2012-10-29	NM_003897	Hs.76095	immediate early response 3	IER3	chr6p21.3	ENSG00000137331 /// ENSG00000206478 /// ENSG00000227231 /// ENSG00000230128 /// ENSG00000235030 /// ENSG00000237155	8870	E2QRG5 /// O75353 /// P46695 /// Q53HJ2 /// Q5ST77 /// Q5ST79	0001562 // response to protozoan // inferred from electronic annotation /// 0003085 // negative regulation of systemic arterial blood pressure // inferred from electronic annotation /// 0006915 // apoptotic process // traceable author statement /// 0006916 // anti-apoptosis // inferred from electronic annotation /// 0006916 // anti-apoptosis // non-traceable author statement /// 0006916 // anti-a…	0016020 // membrane // inferred from electronic annotation /// 0016021 // integral to membrane // inferred from electronic annotation	0005515 // protein binding // inferred from physical interaction	---
11463	202014_at	140.425	303.416	2.16069	1.11149	P	P	2012-10-29	NM_014330	Hs.631593	protein phosphatase 1, regulatory subunit 15A	PPP1R15A	chr19q13.2	ENSG00000087074	23645	B4DKQ3 /// B4DMT2 /// B4DQE5 /// F5GYI4 /// O75807	0006417 // regulation of translation // inferred from electronic annotation /// 0006915 // apoptotic process // inferred from electronic annotation /// 0006915 // apoptotic process // traceable author statement /// 0006950 // response to stress // inferred from electronic annotation /// 0006974 // response to DNA damage stimulus // traceable author statement /// 0007050 // cell cycle arrest // tr…	0005783 // endoplasmic reticulum // inferred from electronic annotation	0005515 // protein binding // inferred from physical interaction	---
15604	206157_at	13.9039	30.0173	2.15891	1.1103	P	P	2012-10-29	NM_002852	Hs.591286	pentraxin 3, long	PTX3	chr3q25	ENSG00000163661	5806	P26022	0001878 // response to yeast // inferred from electronic annotation /// 0006954 // inflammatory response // traceable author statement /// 0008228 // opsonization // inferred from electronic annotation /// 0045429 // positive regulation of nitric oxide biosynthetic process // inferred from electronic annotation /// 0050766 // positive regulation of phagocytosis // inferred from electronic annotat…	0005576 // extracellular region // inferred from electronic annotation /// 0005576 // extracellular region // traceable author statement	0001872 // (1->3)-beta-D-glucan binding // inferred from electronic annotation	---
23961	214664_at	94.056	203.007	2.15837	1.10994	P	P	2012-10-29	AU121975	Hs.518774	phosphoribosylaminoimidazole carboxylase, phosphoribosylaminoimidazole succinocarboxamide synthetase	PAICS	chr4q12	ENSG00000128050	10606	B4DGX3 /// D6RF62 /// E9PBS1 /// P22234	0006144 // purine base metabolic process // traceable author statement /// 0006164 // purine nucleotide biosynthetic process // inferred from electronic annotation /// 0006189 // 'de novo' IMP biosynthetic process // inferred from electronic annotation /// 0008152 // metabolic process // inferred from electronic annotation /// 0009113 // purine base biosynthetic process // traceable author statem…	0005829 // cytosol // traceable author statement	0000166 // nucleotide binding // inferred from electronic annotation /// 0003824 // catalytic activity // inferred from electronic annotation /// 0004638 // phosphoribosylaminoimidazole carboxylase activity // traceable author statement /// 0004638 // phosphoribosylaminoimidazole carboxylase activity // inferred from electronic annotation /// 0004639 // phosphoribosylaminoimidazolesuccinocarboxam…	---
14451	205003_at	24.3502	52.5131	2.15658	1.10875	P	P	2012-10-29	NM_014705	Hs.654652	dedicator of cytokinesis 4	DOCK4	chr7q31.1	ENSG00000128512	9732	B7Z2H5 /// B7Z2K9 /// C9J637 /// C9J7D9 /// C9JDB3 /// F5GXW1 /// F8WES4 /// H0Y2M7 /// H0Y2Y2 /// H0Y599 /// H0Y7H7 /// H0YG08 /// Q149N2 /// Q149N5 /// Q149N6 /// Q8N1I0	0032855 // positive regulation of Rac GTPase activity // inferred from direct assay /// 0060326 // cell chemotaxis // inferred from mutant phenotype	0005737 // cytoplasm // inferred from electronic annotation /// 0005829 // cytosol // inferred from direct assay /// 0005829 // cytosol // inferred from electronic annotation /// 0012505 // endomembrane system // inferred from electronic annotation /// 0016020 // membrane // inferred from direct assay /// 0016020 // membrane // inferred from electronic annotation /// 0032420 // stereocilium // in…	0005085 // guanyl-nucleotide exchange factor activity // inferred from electronic annotation /// 0005515 // protein binding // inferred from physical interaction /// 0005525 // GTP binding // inferred from electronic annotation /// 0017124 // SH3 domain binding // inferred from electronic annotation /// 0030165 // PDZ domain binding // inferred from physical interaction /// 0030675 // Rac GTPase …	---
34232	224973_at	489.531	1055.04	2.15521	1.10783	P	P	2012-10-29	AL078599	Hs.10784	family with sequence similarity 46, member A	FAM46A	chr6q14	ENSG00000112773	55603	B6E614 /// H0Y5Y3 /// H0Y6D7 /// Q96IP4	---	---	---	---
35590	226333_at	582.342	1255.02	2.15513	1.10777	P	P	2012-10-29	AV700030	Hs.135087	interleukin 6 receptor	IL6R	chr1q21	ENSG00000160712	3570	A0N0L5 /// D6R9R8 /// H0Y949 /// H0Y9B1 /// P08887	0002384 // hepatic immune response // traceable author statement /// 0002446 // neutrophil mediated immunity // inferred by curator /// 0002548 // monocyte chemotaxis // inferred by curator /// 0002690 // positive regulation of leukocyte chemotaxis // inferred by curator /// 0002690 // positive regulation of leukocyte chemotaxis // traceable author statement /// 0006953 // acute-phase response //…	0005576 // extracellular region // inferred from direct assay /// 0005576 // extracellular region // traceable author statement /// 0005576 // extracellular region // inferred from electronic annotation /// 0005615 // extracellular space // inferred from direct assay /// 0005615 // extracellular space // inferred from electronic annotation /// 0005886 // plasma membrane // traceable author statem…	0004872 // receptor activity // inferred from electronic annotation /// 0004896 // cytokine receptor activity // inferred from electronic annotation /// 0004897 // ciliary neurotrophic factor receptor activity // inferred from mutant phenotype /// 0004915 // interleukin-6 receptor activity // inferred from direct assay /// 0004915 // interleukin-6 receptor activity // inferred from electronic ann…	---
13387	203939_at	3243.42	6988.85	2.15477	1.10754	P	P	2012-10-29	NM_002526	Hs.153952	5'-nucleotidase, ecto (CD73)	NT5E	chr6q14-q21	ENSG00000135318	4907	B2RBH2 /// B3KQK1 /// E9PGM0 /// H0Y3X5 /// H0Y7R7 /// P21589 /// Q53Z63 /// Q6NZX3 /// Q96B60	0006144 // purine base metabolic process // traceable author statement /// 0006164 // purine nucleotide biosynthetic process // inferred from electronic annotation /// 0006195 // purine nucleotide catabolic process // traceable author statement /// 0006196 // AMP catabolic process // inferred from electronic annotation /// 0006206 // pyrimidine base metabolic process // traceable author statement…	0005624 // membrane fraction // inferred from electronic annotation /// 0005624 // membrane fraction // traceable author statement /// 0005737 // cytoplasm // inferred from direct assay /// 0005886 // plasma membrane // inferred from direct assay /// 0005886 // plasma membrane // traceable author statement /// 0005886 // plasma membrane // inferred from electronic annotation /// 0016020 // membra…	0000166 // nucleotide binding // inferred from electronic annotation /// 0008198 // ferrous iron binding // inferred from electronic annotation /// 0008253 // 5'-nucleotidase activity // not recorded /// 0008253 // 5'-nucleotidase activity // inferred from electronic annotation /// 0008253 // 5'-nucleotidase activity // traceable author statement /// 0016787 // hydrolase activity // inferred from…	---
36601	227345_at	323.833	697.028	2.15243	1.10597	P	P	2012-10-29	AI738556	Hs.213467	tumor necrosis factor receptor superfamily, member 10d, decoy with truncated death domain	TNFRSF10D	chr8p21	ENSG00000173530	8793	Q9UBN6	0006915 // apoptotic process // inferred from electronic annotation /// 0006916 // anti-apoptosis // traceable author statement /// 0007165 // signal transduction // traceable author statement	0016020 // membrane // inferred from electronic annotation /// 0016021 // integral to membrane // inferred from electronic annotation	0004872 // receptor activity // inferred from electronic annotation /// 0004888 // transmembrane signaling receptor activity // traceable author statement /// 0045569 // TRAIL binding // inferred from electronic annotation	---
42218	232964_at	47.7551	102.748	2.15156	1.10538	P	P	2012-10-29	AL137266	Hs.632298	speedy homolog E1 (Xenopus laevis) /// speedy homolog E5 (Xenopus laevis)	SPDYE1 /// SPDYE5	chr7p13 /// chr7q11.23	ENSG00000136206	285955 /// 442590	Q8NFV5	---	---	---	---
38041	228786_at	192.377	413.728	2.15061	1.10475	P	P	2012-10-29	AA909523	Hs.740552	patched domain containing 3 pseudogene	LOC387647	chr10p11.23	ENSG00000224597	387647	B3KPA5	---	---	---	---
17036	207594_s_at	33.4738	71.915	2.1484	1.10326	P	P	2012-10-29	NM_003895	Hs.473632	synaptojanin 1	SYNJ1	chr21q22.2	ENSG00000159082	8867	B4DIP0 /// B4E1Z3 /// B9EGN3 /// C9J1Z6 /// C9JFZ1 /// C9JW66 /// H0Y891 /// H7BZ56 /// H7BZC2 /// H7C3R5 /// H7C4K0 /// O43426 /// Q05CZ1 /// Q1ZYQ4	0006796 // phosphate-containing compound metabolic process // traceable author statement /// 0006836 // neurotransmitter transport // inferred from electronic annotation /// 0006897 // endocytosis // inferred from electronic annotation /// 0007420 // brain development // inferred from electronic annotation /// 0007612 // learning // inferred from electronic annotation /// 0014015 // positive regu…	0005737 // cytoplasm // inferred from electronic annotation /// 0019717 // synaptosome // inferred from electronic annotation /// 0030117 // membrane coat // inferred from electronic annotation /// 0043234 // protein complex // inferred from electronic annotation	0000166 // nucleotide binding // inferred from electronic annotation /// 0003676 // nucleic acid binding // inferred from electronic annotation /// 0003723 // RNA binding // inferred from electronic annotation /// 0004439 // phosphatidylinositol-4,5-bisphosphate 5-phosphatase activity // inferred from electronic annotation /// 0004445 // inositol-polyphosphate 5-phosphatase activity // traceable …	---
741	1553285_s_at	28.8154	61.8244	2.14553	1.10133	P	P	2012-10-29	NM_152442	Hs.97794	RAD9 homolog B (S. pombe)	RAD9B	chr12q24.11	ENSG00000151164	144715	B4DX60 /// B4DYM6 /// C9JM93 /// H7BY23 /// Q6WBX8	0000075 // cell cycle checkpoint // traceable author statement /// 0006260 // DNA replication // traceable author statement /// 0006281 // DNA repair // inferred from electronic annotation	0005654 // nucleoplasm // traceable author statement	0005515 // protein binding // inferred from physical interaction	---
15027	205579_at	119.941	257.257	2.14486	1.10088	P	P	2012-10-29	NM_000861	Hs.1570	histamine receptor H1	HRH1	chr3p25	ENSG00000196639	3269	A8K7Z2 /// B2R782 /// C9J2E6 /// P35367	0006954 // inflammatory response // traceable author statement /// 0007165 // signal transduction // inferred from electronic annotation /// 0007186 // G-protein coupled receptor signaling pathway // traceable author statement /// 0007186 // G-protein coupled receptor signaling pathway // inferred from electronic annotation /// 0007200 // phospholipase C-activating G-protein coupled receptor sign…	0005624 // membrane fraction // inferred from electronic annotation /// 0005634 // nucleus // inferred from direct assay /// 0005730 // nucleolus // inferred from direct assay /// 0005737 // cytoplasm // inferred from direct assay /// 0005886 // plasma membrane // inferred from direct assay /// 0005886 // plasma membrane // traceable author statement /// 0005886 // plasma membrane // inferred fro…	0004871 // signal transducer activity // inferred from electronic annotation /// 0004872 // receptor activity // inferred from electronic annotation /// 0004930 // G-protein coupled receptor activity // traceable author statement /// 0004930 // G-protein coupled receptor activity // inferred from electronic annotation /// 0004969 // histamine receptor activity // inferred from sequence or structu…	GPCRDB_Class_A_Rhodopsin-like // GenMAPP /// Monoamine_GPCRs // GenMAPP
4443	1558831_x_at	83.2141	178.478	2.14481	1.10085	P	P	2012-10-29	BU940166	Hs.636147	---	---	---	---	---	---	---	---	---	---
32798	223520_s_at	74.425	159.615	2.14464	1.10073	P	P	2012-10-29	AY014403	Hs.94499	kinesin family member 13A	KIF13A	chr6p23	ENSG00000137177	63971	E9PDX3 /// F2Z382 /// H0Y307 /// H0Y925 /// H0Y9Z7 /// H3BNE9 /// Q9H1H9 /// Q9H6Z3	0000910 // cytokinesis // inferred from mutant phenotype /// 0006810 // transport // inferred from electronic annotation /// 0006886 // intracellular protein transport // inferred from mutant phenotype /// 0007018 // microtubule-based movement // inferred from electronic annotation /// 0007049 // cell cycle // inferred from electronic annotation /// 0008333 // endosome to lysosome transport // in…	0000139 // Golgi membrane // inferred from electronic annotation /// 0005622 // intracellular // inferred from mutant phenotype /// 0005737 // cytoplasm // inferred from electronic annotation /// 0005768 // endosome // inferred from electronic annotation /// 0005794 // Golgi apparatus // inferred from electronic annotation /// 0005813 // centrosome // inferred from direct assay /// 0005815 // mic…	0000166 // nucleotide binding // inferred from electronic annotation /// 0003777 // microtubule motor activity // inferred from sequence or structural similarity /// 0003777 // microtubule motor activity // inferred from electronic annotation /// 0005515 // protein binding // inferred from physical interaction /// 0005524 // ATP binding // inferred from electronic annotation	---
44228	234978_at	421.892	904.455	2.14381	1.10018	P	P	2012-10-29	AL542358	Hs.148766	solute carrier family 36 (proton/amino acid symporter), member 4	SLC36A4	chr11q21	ENSG00000180773	120103	E9PID7 /// E9PN09 /// Q6YBV0	0006810 // transport // inferred from electronic annotation /// 0006865 // amino acid transport // inferred from electronic annotation /// 0015808 // L-alanine transport // inferred from direct assay /// 0015824 // proline transport // inferred from direct assay /// 0015827 // tryptophan transport // inferred from direct assay	0016020 // membrane // inferred from electronic annotation /// 0016021 // integral to membrane // inferred from electronic annotation	0015293 // symporter activity // inferred from electronic annotation	---
46477	237227_at	50.4369	108.081	2.1429	1.09956	P	P	2012-10-29	AI652681	Hs.427926	NIMA (never in mitosis gene a)- related kinase 10	NEK10	chr3p24.1	ENSG00000163491	152110	C9JJN0 /// H7C000 /// H7C3L8 /// Q6ZWH5 /// Q8N774	0006468 // protein phosphorylation // inferred from electronic annotation /// 0016310 // phosphorylation // inferred from electronic annotation	---	0000166 // nucleotide binding // inferred from electronic annotation /// 0004672 // protein kinase activity // inferred from electronic annotation /// 0004674 // protein serine/threonine kinase activity // inferred from electronic annotation /// 0004713 // protein tyrosine kinase activity // inferred from electronic annotation /// 0005524 // ATP binding // inferred from electronic annotation /// …	---
36090	226834_at	78.0571	167.257	2.14275	1.09946	P	P	2012-10-29	BG112263	Hs.504187	---	---	---	---	---	---	---	---	---	---
42652	233400_at	75.9814	162.724	2.14162	1.09871	P	P	2012-10-29	AU158247	Hs.657739	---	---	---	---	---	---	---	---	---	---
6868	1562863_at	42.8831	91.8346	2.14151	1.09863	P	P	2012-10-29	BC017944	Hs.680647	---	---	---	---	---	---	---	---	---	---
50294	241044_x_at	33.8888	72.5579	2.14106	1.09832	P	P	2012-10-29	AI821759	Hs.191856	---	---	---	---	---	---	---	---	---	---
54332	39549_at	73.0627	156.341	2.13983	1.09749	P	P	2012-10-29	AI743090	Hs.595793	neuronal PAS domain protein 2	NPAS2	chr2q11.2	ENSG00000170485	4862	A0PJF9 /// A2I2P5 /// B7Z2H6 /// F5H027 /// H7BZA3 /// H7BZY5 /// H7C080 /// H7C0J4 /// H7C0Z2 /// Q99743 /// Q9H5R6	0006351 // transcription, DNA-dependent // inferred from electronic annotation /// 0006355 // regulation of transcription, DNA-dependent // traceable author statement /// 0006355 // regulation of transcription, DNA-dependent // inferred from electronic annotation /// 0007165 // signal transduction // inferred from electronic annotation /// 0007417 // central nervous system development // traceabl…	0005634 // nucleus // inferred from electronic annotation /// 0005667 // transcription factor complex // inferred from physical interaction /// 0005667 // transcription factor complex // inferred from electronic annotation /// 0005737 // cytoplasm // inferred from electronic annotation /// 0005829 // cytosol // traceable author statement	0003677 // DNA binding // inferred from physical interaction /// 0003677 // DNA binding // inferred from electronic annotation /// 0003700 // sequence-specific DNA binding transcription factor activity // inferred from electronic annotation /// 0003700 // sequence-specific DNA binding transcription factor activity // traceable author statement /// 0004871 // signal transducer activity // inferred…	---
26623	217337_at	62.9209	134.609	2.13934	1.09716	P	P	2012-10-29	AL021877	---	---	---	---	ENSG00000235485	---	---	---	---	---	---
10475	201026_at	433.438	927.041	2.13881	1.09681	P	P	2012-10-29	AB018284	Hs.158688	eukaryotic translation initiation factor 5B	EIF5B	chr2q11.2	---	9669	A0JLR8 /// B3KM86 /// O60841 /// Q05CQ1 /// Q8N5A0	0006184 // GTP catabolic process // inferred from electronic annotation /// 0006412 // translation // traceable author statement /// 0006412 // translation // inferred from electronic annotation /// 0006413 // translational initiation // inferred from direct assay /// 0006413 // translational initiation // non-traceable author statement /// 0006413 // translational initiation // traceable author …	0005737 // cytoplasm // inferred from electronic annotation /// 0005829 // cytosol // traceable author statement	0000166 // nucleotide binding // inferred from electronic annotation /// 0003743 // translation initiation factor activity // inferred from direct assay /// 0003743 // translation initiation factor activity // non-traceable author statement /// 0003743 // translation initiation factor activity // inferred from electronic annotation /// 0003924 // GTPase activity // inferred from electronic annota…	Translation_Factors // GenMAPP
2560	1555772_a_at	669.385	1431.42	2.13841	1.09654	P	P	2012-10-29	AY137580	Hs.437705	cell division cycle 25 homolog A (S. pombe)	CDC25A	chr3p21	ENSG00000164045	993	A8K3D9 /// C9JFR5 /// C9JH94 /// D8KXX0 /// P30304	0000075 // cell cycle checkpoint // traceable author statement /// 0000079 // regulation of cyclin-dependent protein kinase activity // traceable author statement /// 0000082 // G1/S transition of mitotic cell cycle // traceable author statement /// 0000082 // G1/S transition of mitotic cell cycle // inferred from electronic annotation /// 0000084 // S phase of mitotic cell cycle // traceable aut…	0005622 // intracellular // inferred from electronic annotation /// 0005634 // nucleus // inferred from electronic annotation /// 0005654 // nucleoplasm // traceable author statement /// 0005737 // cytoplasm // inferred from electronic annotation /// 0005829 // cytosol // traceable author statement	0004721 // phosphoprotein phosphatase activity // inferred from electronic annotation /// 0004725 // protein tyrosine phosphatase activity // inferred from electronic annotation /// 0005515 // protein binding // inferred from physical interaction /// 0016787 // hydrolase activity // inferred from electronic annotation /// 0019901 // protein kinase binding // inferred from physical interaction	Cell_cycle_KEGG // GenMAPP /// G1_to_S_cell_cycle_Reactome // GenMAPP
20313	210945_at	89.1804	190.704	2.13841	1.09654	P	P	2012-10-29	BC005305	Hs.145586	collagen, type IV, alpha 6	COL4A6	chrXq22	ENSG00000197565	1288	A8MXH5 /// A8VPY0 /// B2RTX6 /// B4DU54 /// B4DZ39 /// B7ZMM7 /// F5H0Z6 /// F5H3Q5 /// F5H851 /// Q14031 /// Q6NSE8 /// Q9BS57	0007155 // cell adhesion // inferred from electronic annotation /// 0030198 // extracellular matrix organization // non-traceable author statement /// 0030198 // extracellular matrix organization // inferred from electronic annotation /// 0071230 // cellular response to amino acid stimulus // inferred from electronic annotation	0005576 // extracellular region // inferred from electronic annotation /// 0005578 // proteinaceous extracellular matrix // inferred from electronic annotation /// 0005581 // collagen // inferred from electronic annotation /// 0005587 // collagen type IV // non-traceable author statement /// 0005587 // collagen type IV // inferred from electronic annotation /// 0005604 // basement membrane // inf…	0005198 // structural molecule activity // inferred from electronic annotation /// 0005201 // extracellular matrix structural constituent // non-traceable author statement /// 0005201 // extracellular matrix structural constituent // inferred from electronic annotation	---
45607	236357_at	54.6103	116.752	2.13791	1.0962	P	P	2012-10-29	AA721040	Hs.724048	---	---	---	---	---	---	---	---	---	---
10557	201108_s_at	1036.87	2214.14	2.1354	1.09451	P	P	2012-10-29	BF055462	Hs.164226	thrombospondin 1	THBS1	chr15q15	ENSG00000137801	7057	A0PJG0 /// A8MZG1 /// B4DDK8 /// B4E3J7 /// P07996 /// Q59E99	0000187 // activation of MAPK activity // inferred from mutant phenotype /// 0001666 // response to hypoxia // non-traceable author statement /// 0001937 // negative regulation of endothelial cell proliferation // inferred from direct assay /// 0001937 // negative regulation of endothelial cell proliferation // inferred from mutant phenotype /// 0001953 // negative regulation of cell-matrix adhes…	0005576 // extracellular region // traceable author statement /// 0005576 // extracellular region // inferred from electronic annotation /// 0005577 // fibrinogen complex // inferred from direct assay /// 0005615 // extracellular space // inferred from direct assay /// 0005615 // extracellular space // inferred from electronic annotation /// 0009897 // external side of plasma membrane // inferred…	0001786 // phosphatidylserine binding // inferred from direct assay /// 0001948 // glycoprotein binding // non-traceable author statement /// 0001968 // fibronectin binding // inferred from direct assay /// 0005178 // integrin binding // inferred from mutant phenotype /// 0005509 // calcium ion binding // non-traceable author statement /// 0005509 // calcium ion binding // inferred from electroni…	Inflammatory_Response_Pathway // GenMAPP /// TGF_Beta_Signaling_Pathway // GenMAPP
34362	225104_at	226.863	483.221	2.13001	1.09086	P	P	2012-10-29	AI143307	Hs.343828	zinc finger protein 598	ZNF598	chr16p13.3	ENSG00000167962	90850	H3BPF3 /// H3BQQ2 /// H3BR87 /// Q86UK7	---	0005622 // intracellular // inferred from electronic annotation	0008270 // zinc ion binding // inferred from electronic annotation /// 0046872 // metal ion binding // inferred from electronic annotation	---
45752	236502_at	50.5265	107.605	2.12967	1.09063	P	P	2012-10-29	AI808359	---	---	---	---	ENSG00000223198	---	---	---	---	---	---
39119	229864_at	91.4501	194.755	2.12963	1.09061	P	P	2012-10-29	BE503382	Hs.311100	chromosome 3 open reading frame 75	C3orf75	chr3p21.31	ENSG00000163832	54859	B4DP60 /// C9IYN7 /// C9J2D6 /// C9J9N8 /// C9JA82 /// C9JEX8 /// C9JLH5 /// E9PFB3 /// F8WE64 /// H7BZM9 /// Q0PNE2	---	---	---	---
30102	220817_at	19.1218	40.6878	2.12782	1.08938	P	P	2012-10-29	NM_016179	Hs.262960	transient receptor potential cation channel, subfamily C, member 4	TRPC4	chr13q13.3	ENSG00000133107	7223	B2R6C6 /// Q2M2U7 /// Q3KR50 /// Q3MHB9 /// Q96P04 /// Q9UBN4	0006810 // transport // inferred from electronic annotation /// 0006811 // ion transport // inferred from electronic annotation /// 0006816 // calcium ion transport // traceable author statement /// 0006816 // calcium ion transport // inferred from electronic annotation /// 0007411 // axon guidance // traceable author statement /// 0055085 // transmembrane transport // inferred from electronic an…	0005886 // plasma membrane // inferred from direct assay /// 0005886 // plasma membrane // inferred from electronic annotation /// 0005911 // cell-cell junction // inferred from direct assay /// 0009986 // cell surface // inferred from direct assay /// 0016020 // membrane // inferred from electronic annotation /// 0016021 // integral to membrane // inferred from electronic annotation /// 0016323 …	0004872 // receptor activity // inferred from electronic annotation /// 0005216 // ion channel activity // inferred from electronic annotation /// 0005262 // calcium channel activity // inferred from electronic annotation /// 0005515 // protein binding // inferred from physical interaction /// 0008013 // beta-catenin binding // inferred from physical interaction /// 0015279 // store-operated calc…	---
14345	204897_at	1435.79	3054.46	2.12737	1.08907	P	P	2012-10-29	AA897516	Hs.199248	prostaglandin E receptor 4 (subtype EP4)	PTGER4	chr5p13.1	ENSG00000171522	5734	A0PJF5 /// P35408	0006955 // immune response // inferred from expression pattern /// 0007165 // signal transduction // inferred from electronic annotation /// 0007186 // G-protein coupled receptor signaling pathway // inferred from electronic annotation /// 0007188 // adenylate cyclase-modulating G-protein coupled receptor signaling pathway // inferred from direct assay /// 0007254 // JNK cascade // inferred from …	0005886 // plasma membrane // traceable author statement /// 0005886 // plasma membrane // inferred from electronic annotation /// 0016020 // membrane // inferred from electronic annotation /// 0016021 // integral to membrane // non-traceable author statement /// 0016021 // integral to membrane // inferred from electronic annotation	0004871 // signal transducer activity // inferred from electronic annotation /// 0004872 // receptor activity // inferred from electronic annotation /// 0004930 // G-protein coupled receptor activity // inferred from electronic annotation /// 0004955 // prostaglandin receptor activity // inferred from electronic annotation /// 0004957 // prostaglandin E receptor activity // inferred from direct a…	GPCRDB_Class_A_Rhodopsin-like // GenMAPP /// Prostaglandin_synthesis_regulation // GenMAPP /// Small_ligand_GPCRs // GenMAPP
42671	233419_at	71.0122	150.845	2.12422	1.08693	P	P	2012-10-29	AK021913	Hs.636516	---	---	---	---	---	---	---	---	---	---
17379	207943_x_at	318.924	677.173	2.1233	1.08631	P	P	2012-10-29	NM_006718	Hs.444975	pleiomorphic adenoma gene-like 1	PLAGL1	chr6q24-q25	---	5325	A1YLA1 /// A1YLA2 /// Q5TFH3 /// Q68DN7 /// Q9UM63	0006351 // transcription, DNA-dependent // inferred from electronic annotation /// 0006355 // regulation of transcription, DNA-dependent // inferred from electronic annotation /// 0006917 // induction of apoptosis // traceable author statement /// 0007050 // cell cycle arrest // traceable author statement /// 0010468 // regulation of gene expression // inferred from electronic annotation /// 0045…	0005622 // intracellular // inferred from electronic annotation /// 0005634 // nucleus // inferred from electronic annotation	0003676 // nucleic acid binding // inferred from electronic annotation /// 0003677 // DNA binding // inferred from direct assay /// 0003677 // DNA binding // inferred from electronic annotation /// 0008270 // zinc ion binding // inferred from electronic annotation /// 0046872 // metal ion binding // inferred from electronic annotation	---
10179	200730_s_at	2860.96	6072.23	2.12245	1.08573	P	P	2012-10-29	BF576710	Hs.227777	protein tyrosine phosphatase type IVA, member 1	PTP4A1	chr6q12	ENSG00000112245	7803	B5BU78 /// Q5TCM7 /// Q93096	0006470 // protein dephosphorylation // inferred from electronic annotation /// 0007049 // cell cycle // inferred from electronic annotation /// 0007275 // multicellular organismal development // inferred from electronic annotation /// 0016311 // dephosphorylation // inferred from electronic annotation /// 0030335 // positive regulation of cell migration // inferred from electronic annotation ///…	0005634 // nucleus // inferred from electronic annotation /// 0005737 // cytoplasm // inferred from direct assay /// 0005737 // cytoplasm // inferred from electronic annotation /// 0005768 // endosome // inferred from electronic annotation /// 0005769 // early endosome // inferred from electronic annotation /// 0005783 // endoplasmic reticulum // inferred from electronic annotation /// 0005819 //…	0004721 // phosphoprotein phosphatase activity // inferred from electronic annotation /// 0004725 // protein tyrosine phosphatase activity // non-traceable author statement /// 0004725 // protein tyrosine phosphatase activity // inferred from electronic annotation /// 0008138 // protein tyrosine/serine/threonine phosphatase activity // inferred from electronic annotation /// 0016787 // hydrolase …	---
24502	215207_x_at	580.923	1231.48	2.11988	1.08398	P	P	2012-10-29	BF695847	Hs.289008	nuclear undecaprenyl pyrophosphate synthase 1 homolog (S. cerevisiae) /// nuclear undecaprenyl pyrophosphate synthase 1 homolog (S. cerevisiae) pseudogene 3	NUS1 /// NUS1P3	chr13q12 /// chr6q22.1	ENSG00000235636	11049 /// 116150	B3KWI6 /// Q96E22	0001525 // angiogenesis // inferred from electronic annotation /// 0007275 // multicellular organismal development // inferred from electronic annotation /// 0030154 // cell differentiation // inferred from electronic annotation /// 0032367 // intracellular cholesterol transport // inferred from genetic interaction	0005622 // intracellular // inferred from genetic interaction /// 0005789 // endoplasmic reticulum membrane // inferred from direct assay /// 0016020 // membrane // inferred from electronic annotation /// 0016021 // integral to membrane // inferred from electronic annotation	0004872 // receptor activity // inferred from electronic annotation /// 0016765 // transferase activity, transferring alkyl or aryl (other than methyl) groups // inferred from electronic annotation	---
22231	212926_at	613.995	1300.25	2.11769	1.08249	P	P	2012-10-29	AW183677	Hs.534189	structural maintenance of chromosomes 5	SMC5	chr9q21.12	ENSG00000198887	23137	B4E265 /// Q8IY18	0000722 // telomere maintenance via recombination // inferred from mutant phenotype /// 0000724 // double-strand break repair via homologous recombination // inferred from mutant phenotype /// 0006281 // DNA repair // inferred from electronic annotation /// 0006303 // double-strand break repair via nonhomologous end joining // inferred from mutant phenotype /// 0006310 // DNA recombination // inf…	0000781 // chromosome, telomeric region // inferred from direct assay /// 0000781 // chromosome, telomeric region // inferred from electronic annotation /// 0005634 // nucleus // inferred from electronic annotation /// 0005694 // chromosome // inferred from electronic annotation /// 0016605 // PML body // inferred from direct assay /// 0030915 // Smc5-Smc6 complex // inferred from direct assay	0000166 // nucleotide binding // inferred from electronic annotation /// 0005515 // protein binding // inferred from physical interaction /// 0005524 // ATP binding // inferred from electronic annotation	---
33234	223958_s_at	33.6253	71.1852	2.11701	1.08203	P	P	2012-10-29	BC005343	Hs.271270	dynein, axonemal, light chain 1	DNAL1	chr14q24.3	ENSG00000119661	83544	G3V2M0 /// G3V389 /// G3V424 /// G3V5I4 /// H0YJD6 /// H0YM28 /// Q4LDG9	---	---	---	---
18733	209318_x_at	551.53	1167.4	2.11666	1.08179	P	P	2012-10-29	BG547855	Hs.444975	pleiomorphic adenoma gene-like 1	PLAGL1	chr6q24-q25	ENSG00000118495	5325	A1YLA1 /// A1YLA2 /// Q5TFH3 /// Q68DN7 /// Q9UM63	0006351 // transcription, DNA-dependent // inferred from electronic annotation /// 0006355 // regulation of transcription, DNA-dependent // inferred from electronic annotation /// 0006917 // induction of apoptosis // traceable author statement /// 0007050 // cell cycle arrest // traceable author statement /// 0010468 // regulation of gene expression // inferred from electronic annotation /// 0045…	0005622 // intracellular // inferred from electronic annotation /// 0005634 // nucleus // inferred from electronic annotation	0003676 // nucleic acid binding // inferred from electronic annotation /// 0003677 // DNA binding // inferred from direct assay /// 0003677 // DNA binding // inferred from electronic annotation /// 0008270 // zinc ion binding // inferred from electronic annotation /// 0046872 // metal ion binding // inferred from electronic annotation	---
1327	1554098_at	40.1122	84.8391	2.11505	1.08069	P	P	2012-10-29	BC032490	Hs.522672	spindlin family, member 3	SPIN3	chrXp11.21	ENSG00000204271	169981	Q5JUX0	0007276 // gamete generation // inferred from electronic annotation	---	---	---
38939	229684_s_at	54.4039	115.028	2.11434	1.08021	P	P	2012-10-29	AI582177	Hs.732392	Zinc finger protein 644	ZNF644	chr1p22.2	---	84146	A7E234 /// F5GWV4 /// F5H7T9 /// Q569I6 /// Q8NEI6 /// Q9H582 /// Q9H835 /// Q9H8J8 /// Q9NVH8 /// Q9NZF0	0006351 // transcription, DNA-dependent // inferred from electronic annotation /// 0006355 // regulation of transcription, DNA-dependent // inferred from electronic annotation	0005622 // intracellular // inferred from electronic annotation /// 0005634 // nucleus // inferred from electronic annotation	0003676 // nucleic acid binding // inferred from electronic annotation /// 0003677 // DNA binding // inferred from electronic annotation /// 0008270 // zinc ion binding // inferred from electronic annotation /// 0046872 // metal ion binding // inferred from electronic annotation	---
24406	215111_s_at	5969.04	12618.6	2.11401	1.07998	P	P	2012-10-29	AK027071	Hs.436383	TSC22 domain family, member 1	TSC22D1	chr13q14	ENSG00000102804	8848	A8K3Y6 /// B3KRL7 /// C9IZ15 /// C9JYW3 /// H7C4J9 /// Q15714	0006351 // transcription, DNA-dependent // inferred from electronic annotation /// 0006355 // regulation of transcription, DNA-dependent // inferred from electronic annotation /// 0006366 // transcription from RNA polymerase II promoter // traceable author statement /// 0008284 // positive regulation of cell proliferation // inferred from electronic annotation /// 0043065 // positive regulation o…	0005634 // nucleus // inferred from electronic annotation /// 0005737 // cytoplasm // inferred from electronic annotation	0003700 // sequence-specific DNA binding transcription factor activity // inferred from electronic annotation	---
11374	201925_s_at	2370.8	5005.43	2.11129	1.07812	P	P	2012-10-29	NM_000574	Hs.126517	CD55 molecule, decay accelerating factor for complement (Cromer blood group)	CD55	chr1q32	ENSG00000196352	1604	B1AP13 /// B1AP15 /// B2R658 /// B4DPY4 /// B4DUF2 /// E9PSH2 /// F5H2H0 /// H3BLV0 /// H7BY55 /// P08174 /// Q14UF2 /// Q14UF3 /// Q14UF4 /// Q14UF5 /// Q14UF6 /// Q8TD11 /// Q8TD12 /// Q8TD13 /// Q8TD14	0006958 // complement activation, classical pathway // inferred from electronic annotation /// 0007204 // elevation of cytosolic calcium ion concentration // inferred from direct assay /// 0030449 // regulation of complement activation // traceable author statement /// 0045087 // innate immune response // traceable author statement /// 0045087 // innate immune response // inferred from electronic…	0005576 // extracellular region // traceable author statement /// 0005625 // soluble fraction // traceable author statement /// 0005886 // plasma membrane // traceable author statement /// 0005886 // plasma membrane // inferred from electronic annotation /// 0005887 // integral to plasma membrane // traceable author statement /// 0009986 // cell surface // inferred from direct assay /// 0016020 /…	0004872 // receptor activity // inferred from electronic annotation	Complement_Activation_Classical // GenMAPP
20805	211475_s_at	1241.67	2619.82	2.10992	1.07719	P	P	2012-10-29	AF116273	Hs.377484	BCL2-associated athanogene	BAG1	chr9p12	ENSG00000107262	573	C9J9Y9 /// C9JYK5 /// E2QRM7 /// F1LLU6 /// Q99933	0006915 // apoptotic process // inferred from electronic annotation /// 0006916 // anti-apoptosis // inferred from electronic annotation /// 0006916 // anti-apoptosis // traceable author statement /// 0006950 // response to stress // inferred from electronic annotation /// 0007166 // cell surface receptor signaling pathway // traceable author statement /// 0010226 // response to lithium ion // in…	0005634 // nucleus // inferred from direct assay /// 0005634 // nucleus // inferred from electronic annotation /// 0005737 // cytoplasm // traceable author statement /// 0005737 // cytoplasm // inferred from electronic annotation /// 0005739 // mitochondrion // inferred from electronic annotation /// 0005829 // cytosol // inferred from electronic annotation /// 0045111 // intermediate filament cy…	0005057 // receptor signaling protein activity // traceable author statement /// 0005515 // protein binding // inferred from physical interaction /// 0051087 // chaperone binding // inferred from electronic annotation /// 0051219 // phosphoprotein binding // inferred from electronic annotation	---
14596	205148_s_at	183.755	387.662	2.10967	1.07702	P	P	2012-10-29	AA071195	Hs.495674	chloride channel, voltage-sensitive 4	CLCN4	chrXp22.3	ENSG00000073464	1183	A1L3U1 /// B7Z5Z4 /// E9PFB5 /// G3XAG5 /// P51793 /// Q4G0X3	0006810 // transport // traceable author statement /// 0006810 // transport // inferred from electronic annotation /// 0006811 // ion transport // inferred from electronic annotation /// 0006821 // chloride transport // inferred from direct assay /// 0006821 // chloride transport // inferred from electronic annotation /// 0055085 // transmembrane transport // inferred from electronic annotation	0005768 // endosome // inferred from electronic annotation /// 0016020 // membrane // inferred from electronic annotation /// 0016021 // integral to membrane // inferred from electronic annotation /// 0031901 // early endosome membrane // inferred from electronic annotation /// 0031902 // late endosome membrane // inferred from electronic annotation	0000166 // nucleotide binding // inferred from electronic annotation /// 0005216 // ion channel activity // inferred from electronic annotation /// 0005247 // voltage-gated chloride channel activity // inferred from electronic annotation /// 0005247 // voltage-gated chloride channel activity // traceable author statement /// 0005254 // chloride channel activity // inferred from direct assay /// 0…	---
49085	239835_at	284.922	601.056	2.10954	1.07693	P	P	2012-10-29	AA669114	Hs.116665	kelch repeat and BTB (POZ) domain containing 8	KBTBD8	chr3p14	ENSG00000163376	84541	B4DTW6 /// C9J331 /// C9JAA6 /// Q8NFY9	---	---	---	---
41851	232596_at	315.745	665.199	2.10676	1.07502	P	P	2012-10-29	AL354829	Hs.283127	diaphanous homolog 3 (Drosophila)	DIAPH3	chr13q21.2	ENSG00000139734	81624	A6NG52 /// A8MYX0 /// B4DPV3 /// B7ZB09 /// C9JDG0 /// C9JDG1 /// C9JL55 /// F8W838 /// Q4G0R2 /// Q9NSV4	0016043 // cellular component organization // inferred from electronic annotation /// 0030036 // actin cytoskeleton organization // inferred from electronic annotation	0005737 // cytoplasm // inferred from electronic annotation /// 0005829 // cytosol // inferred from electronic annotation	0003779 // actin binding // inferred from electronic annotation /// 0017048 // Rho GTPase binding // inferred from electronic annotation	---
45198	235948_at	59.5223	125.366	2.1062	1.07464	P	P	2012-10-29	BE673800	Hs.420244	ribosomal modification protein rimK-like family member A	RIMKLA	chr1p34.2	ENSG00000177181	284716	Q8IXN7	0006464 // cellular protein modification process // inferred from electronic annotation	0005737 // cytoplasm // inferred from electronic annotation	0000166 // nucleotide binding // inferred from electronic annotation /// 0003824 // catalytic activity // inferred from electronic annotation /// 0005524 // ATP binding // inferred from electronic annotation /// 0016874 // ligase activity // inferred from electronic annotation /// 0016879 // ligase activity, forming carbon-nitrogen bonds // inferred from electronic annotation /// 0016881 // acid-…	---
24580	215285_s_at	329.287	693.086	2.10481	1.07369	P	P	2012-10-29	AA927671	Hs.655824	putative homeodomain transcription factor 1	PHTF1	chr1p13	ENSG00000116793	10745	B4DGS8 /// F5H7M5 /// F6T5D1 /// H0Y825 /// Q5TCQ3 /// Q5TCQ5 /// Q9BVX8 /// Q9UMS5	0006351 // transcription, DNA-dependent // inferred from electronic annotation /// 0006355 // regulation of transcription, DNA-dependent // traceable author statement /// 0006355 // regulation of transcription, DNA-dependent // inferred from electronic annotation	0005634 // nucleus // inferred from electronic annotation /// 0005783 // endoplasmic reticulum // inferred from electronic annotation /// 0005801 // cis-Golgi network // inferred from electronic annotation	0003677 // DNA binding // inferred from electronic annotation /// 0003700 // sequence-specific DNA binding transcription factor activity // traceable author statement	---
46636	237386_at	65.3407	137.468	2.10386	1.07304	P	P	2012-10-29	AW183693	Hs.597932	---	---	---	---	---	---	---	---	---	---
16109	206662_at	625.904	1316.66	2.10361	1.07287	P	P	2012-10-29	NM_002064	Hs.28988	glutaredoxin (thioltransferase)	GLRX	chr5q14	ENSG00000173221	2745	P35754	0006810 // transport // inferred from electronic annotation /// 0015949 // nucleobase-containing small molecule interconversion // traceable author statement /// 0022900 // electron transport chain // inferred from electronic annotation /// 0044281 // small molecule metabolic process // traceable author statement /// 0045454 // cell redox homeostasis // inferred from electronic annotation /// 005…	0005737 // cytoplasm // inferred from electronic annotation /// 0005829 // cytosol // traceable author statement	0009055 // electron carrier activity // inferred from electronic annotation /// 0015035 // protein disulfide oxidoreductase activity // inferred from electronic annotation /// 0015038 // glutathione disulfide oxidoreductase activity // traceable author statement /// 0047485 // protein N-terminus binding // inferred from physical interaction	---
21733	212427_at	213.593	448.892	2.10162	1.0715	P	P	2012-10-29	AB002366	Hs.368255	KIAA0368	KIAA0368	chr9q31.3	ENSG00000136813	23392	B3KV72 /// B3KXF2 /// Q5VYK3 /// Q5VYK5	0030433 // ER-associated protein catabolic process // inferred from mutant phenotype	0000502 // proteasome complex // inferred from direct assay /// 0000502 // proteasome complex // inferred from electronic annotation /// 0005634 // nucleus // inferred from direct assay /// 0005634 // nucleus // inferred from electronic annotation /// 0005737 // cytoplasm // inferred from electronic annotation /// 0005768 // endosome // inferred from electronic annotation /// 0005769 // early end…	---	---
34324	225066_at	56.2685	118.126	2.09932	1.06992	P	P	2012-10-29	AI459157	Hs.380372	protein phosphatase 2, regulatory subunit B, delta	PPP2R2D	chr10q26.3	ENSG00000175470	55844	B3KMA9 /// Q66LE6 /// Q6IN90 /// Q6PEG1 /// Q9NZ48	0007049 // cell cycle // inferred from electronic annotation /// 0007067 // mitosis // inferred from sequence or structural similarity /// 0007067 // mitosis // inferred from electronic annotation /// 0007165 // signal transduction // inferred from electronic annotation /// 0010458 // exit from mitosis // inferred from sequence or structural similarity /// 0051301 // cell division // inferred fro…	0000159 // protein phosphatase type 2A complex // inferred from sequence or structural similarity /// 0000159 // protein phosphatase type 2A complex // inferred from electronic annotation /// 0005654 // nucleoplasm // inferred from electronic annotation /// 0005737 // cytoplasm // inferred from electronic annotation /// 0005829 // cytosol // inferred from electronic annotation	0008195 // phosphatidate phosphatase activity // inferred from electronic annotation /// 0008601 // protein phosphatase type 2A regulator activity // inferred from sequence or structural similarity /// 0008601 // protein phosphatase type 2A regulator activity // inferred from electronic annotation	---
42758	233506_at	225.979	474.395	2.09929	1.0699	P	P	2012-10-29	N95440	Hs.102941	---	---	---	ENSG00000260006	---	---	---	---	---	---
5167	1560101_at	27.7997	58.2925	2.09687	1.06824	P	P	2012-10-29	AL834286	Hs.670497	synapse defective 1, Rho GTPase, homolog 2 (C. elegans)	SYDE2	chr1p22.3	ENSG00000097096	84144	Q5VT97	0007165 // signal transduction // inferred from electronic annotation /// 0007264 // small GTPase mediated signal transduction // traceable author statement /// 0032862 // activation of Rho GTPase activity // inferred from sequence or structural similarity /// 0043547 // positive regulation of GTPase activity // inferred from electronic annotation /// 0051056 // regulation of small GTPase mediate…	0005622 // intracellular // inferred from electronic annotation /// 0005829 // cytosol // traceable author statement	0005096 // GTPase activator activity // inferred from electronic annotation /// 0005100 // Rho GTPase activator activity // inferred from sequence or structural similarity	---
21742	212436_at	664.604	1393.08	2.09611	1.06772	P	P	2012-10-29	AI967961	Hs.26837	tripartite motif containing 33	TRIM33	chr1p13.1	ENSG00000197323	51592	B3KN30 /// B4DXI9 /// E7EN20 /// H0Y612 /// Q9HAL0 /// Q9UPN9	0006351 // transcription, DNA-dependent // inferred from electronic annotation /// 0006355 // regulation of transcription, DNA-dependent // inferred from electronic annotation /// 0016567 // protein ubiquitination // inferred from direct assay /// 0016567 // protein ubiquitination // inferred from electronic annotation /// 0017015 // regulation of transforming growth factor beta receptor signalin…	0005622 // intracellular // inferred from electronic annotation /// 0005634 // nucleus // inferred from direct assay /// 0005634 // nucleus // inferred from electronic annotation /// 0005730 // nucleolus // inferred from direct assay /// 0043231 // intracellular membrane-bounded organelle // inferred from direct assay	0003677 // DNA binding // inferred from electronic annotation /// 0005515 // protein binding // inferred from physical interaction /// 0008270 // zinc ion binding // non-traceable author statement /// 0008270 // zinc ion binding // inferred from electronic annotation /// 0016874 // ligase activity // inferred from electronic annotation /// 0046872 // metal ion binding // inferred from electronic …	---
15210	205762_s_at	161.999	339.556	2.09604	1.06767	P	P	2012-10-29	NM_007016	Hs.97627	dihydrouridine synthase 4-like (S. cerevisiae)	DUS4L	chr7q22-q31	ENSG00000105865	11062	A4D0R5 /// B4DFH2 /// F2Z2E4 /// F8WEL2 /// F8WFE3 /// O95620	0008033 // tRNA processing // inferred from electronic annotation /// 0055114 // oxidation-reduction process // inferred from electronic annotation	---	0003824 // catalytic activity // inferred from electronic annotation /// 0016491 // oxidoreductase activity // inferred from electronic annotation /// 0017150 // tRNA dihydrouridine synthase activity // inferred from electronic annotation /// 0050660 // flavin adenine dinucleotide binding // inferred from electronic annotation	---
10559	201110_s_at	2948.99	6180.61	2.09584	1.06753	P	P	2012-10-29	NM_003246	Hs.164226	thrombospondin 1	THBS1	chr15q15	ENSG00000137801	7057	A0PJG0 /// A8MZG1 /// B4DDK8 /// B4E3J7 /// P07996 /// Q59E99	0000187 // activation of MAPK activity // inferred from mutant phenotype /// 0001666 // response to hypoxia // non-traceable author statement /// 0001937 // negative regulation of endothelial cell proliferation // inferred from direct assay /// 0001937 // negative regulation of endothelial cell proliferation // inferred from mutant phenotype /// 0001953 // negative regulation of cell-matrix adhes…	0005576 // extracellular region // traceable author statement /// 0005576 // extracellular region // inferred from electronic annotation /// 0005577 // fibrinogen complex // inferred from direct assay /// 0005615 // extracellular space // inferred from direct assay /// 0005615 // extracellular space // inferred from electronic annotation /// 0009897 // external side of plasma membrane // inferred…	0001786 // phosphatidylserine binding // inferred from direct assay /// 0001948 // glycoprotein binding // non-traceable author statement /// 0001968 // fibronectin binding // inferred from direct assay /// 0005178 // integrin binding // inferred from mutant phenotype /// 0005509 // calcium ion binding // non-traceable author statement /// 0005509 // calcium ion binding // inferred from electroni…	Inflammatory_Response_Pathway // GenMAPP /// TGF_Beta_Signaling_Pathway // GenMAPP
45781	236531_at	31.284	65.5527	2.09541	1.06723	P	P	2012-10-29	AI740836	Hs.667035	---	---	---	---	---	---	---	---	---	---
38211	228956_at	726.858	1522.88	2.09516	1.06706	P	P	2012-10-29	N22272	Hs.732504	UDP glycosyltransferase 8	UGT8	chr4q26	ENSG00000174607	7368	B4DG70 /// D6RFW2 /// Q16880	0002175 // protein localization to paranode region of axon // inferred from electronic annotation /// 0006682 // galactosylceramide biosynthetic process // inferred from electronic annotation /// 0007010 // cytoskeleton organization // inferred from electronic annotation /// 0007417 // central nervous system development // traceable author statement /// 0007422 // peripheral nervous system develo…	0016020 // membrane // inferred from electronic annotation /// 0016021 // integral to membrane // inferred from electronic annotation	0003851 // 2-hydroxyacylsphingosine 1-beta-galactosyltransferase activity // inferred from electronic annotation /// 0008489 // UDP-galactose:glucosylceramide beta-1,4-galactosyltransferase activity // inferred from electronic annotation /// 0008489 // UDP-galactose:glucosylceramide beta-1,4-galactosyltransferase activity // traceable author statement /// 0016740 // transferase activity // inferr…	---
35360	226103_at	116.844	244.758	2.09473	1.06677	P	P	2012-10-29	AF114264	Hs.612385	nexilin (F actin binding protein)	NEXN	chr1p31.1	ENSG00000162614	91624	B4DDI0 /// B4DUN9 /// E7EQF0 /// E7ETM8 /// E7EUA0 /// H7BXY5 /// Q0ZGT2 /// Q5CZ93 /// Q7Z4C7 /// Q86WF6	0030334 // regulation of cell migration // inferred from direct assay /// 0030334 // regulation of cell migration // inferred from electronic annotation /// 0051493 // regulation of cytoskeleton organization // inferred from expression pattern	0005737 // cytoplasm // inferred from electronic annotation /// 0005856 // cytoskeleton // inferred from electronic annotation /// 0005912 // adherens junction // inferred from electronic annotation /// 0005924 // cell-substrate adherens junction // inferred from electronic annotation /// 0030018 // Z disc // inferred from sequence or structural similarity /// 0030018 // Z disc // inferred from e…	0003779 // actin binding // inferred from electronic annotation /// 0008307 // structural constituent of muscle // inferred from mutant phenotype /// 0051015 // actin filament binding // inferred from direct assay /// 0051015 // actin filament binding // inferred from electronic annotation	---
15414	205966_at	87.2946	182.693	2.09283	1.06546	P	P	2012-10-29	NM_005645	Hs.632426	TAF13 RNA polymerase II, TATA box binding protein (TBP)-associated factor, 18kDa	TAF13	chr1p13.3	ENSG00000197780	6884	Q0VA92 /// Q15543	0006351 // transcription, DNA-dependent // inferred from electronic annotation /// 0006352 // transcription initiation, DNA-dependent // non-traceable author statement /// 0006355 // regulation of transcription, DNA-dependent // non-traceable author statement /// 0006355 // regulation of transcription, DNA-dependent // inferred from electronic annotation /// 0006366 // transcription from RNA poly…	0005634 // nucleus // inferred from direct assay /// 0005634 // nucleus // inferred from electronic annotation /// 0005654 // nucleoplasm // traceable author statement /// 0005669 // transcription factor TFIID complex // inferred from direct assay /// 0005669 // transcription factor TFIID complex // non-traceable author statement /// 0005730 // nucleolus // inferred from direct assay	0003677 // DNA binding // inferred from electronic annotation /// 0003700 // sequence-specific DNA binding transcription factor activity // non-traceable author statement /// 0005515 // protein binding // inferred from physical interaction /// 0008022 // protein C-terminus binding // inferred from physical interaction	RNA_transcription_Reactome // GenMAPP
20271	210896_s_at	4263.53	8916.58	2.09136	1.06444	P	P	2012-10-29	AF306765	Hs.332422	aspartate beta-hydroxylase	ASPH	chr8q12.1	ENSG00000198363	444	A8K721 /// B3GQE5 /// B4DIC9 /// B4DQ07 /// B4E2K4 /// B7ZM95 /// B7ZM96 /// B8Y0L3 /// E5RG29 /// E5RG56 /// E5RHJ2 /// E5RHK2 /// E5RJL3 /// F5H667 /// F8W7A9 /// G3XAN5 /// Q12797 /// Q6NXR7 /// Q6PJH4 /// Q8TB28 /// Q9H291	0006936 // muscle contraction // traceable author statement /// 0007389 // pattern specification process // inferred from electronic annotation /// 0008285 // negative regulation of cell proliferation // inferred from electronic annotation /// 0010524 // positive regulation of calcium ion transport into cytosol // inferred from direct assay /// 0010880 // regulation of release of sequestered calc…	0005783 // endoplasmic reticulum // traceable author statement /// 0005783 // endoplasmic reticulum // inferred from electronic annotation /// 0005789 // endoplasmic reticulum membrane // non-traceable author statement /// 0005789 // endoplasmic reticulum membrane // traceable author statement /// 0005789 // endoplasmic reticulum membrane // inferred from electronic annotation /// 0005886 // plas…	0004597 // peptide-aspartate beta-dioxygenase activity // inferred from electronic annotation /// 0004597 // peptide-aspartate beta-dioxygenase activity // traceable author statement /// 0005198 // structural molecule activity // traceable author statement /// 0005509 // calcium ion binding // non-traceable author statement /// 0005509 // calcium ion binding // traceable author statement /// 0005…	---
19292	209885_at	1987.39	4153.74	2.09005	1.06354	P	P	2012-10-29	BC001338	Hs.15114	ras homolog family member D	RHOD	chr11q14.3	ENSG00000173156	29984	E9PIG5 /// E9PMC8 /// O00212	0006184 // GTP catabolic process // traceable author statement /// 0007264 // small GTPase mediated signal transduction // traceable author statement /// 0007264 // small GTPase mediated signal transduction // inferred from electronic annotation /// 0007266 // Rho protein signal transduction // traceable author statement /// 0051056 // regulation of small GTPase mediated signal transduction // tr…	0005622 // intracellular // inferred from electronic annotation /// 0005829 // cytosol // traceable author statement /// 0005886 // plasma membrane // traceable author statement /// 0005886 // plasma membrane // inferred from electronic annotation /// 0016020 // membrane // inferred from electronic annotation	0000166 // nucleotide binding // inferred from electronic annotation /// 0003924 // GTPase activity // traceable author statement /// 0005525 // GTP binding // inferred from electronic annotation	---
37569	228314_at	364.76	761.833	2.08859	1.06253	P	P	2012-10-29	BE877357	Hs.412836	leucine rich repeat containing 8 family, member C	LRRC8C	chr1p22.2	ENSG00000171488	84230	A6NED7 /// E9PHY6 /// Q4G0W7 /// Q8TDW0	---	0005783 // endoplasmic reticulum // inferred from electronic annotation /// 0005789 // endoplasmic reticulum membrane // inferred from electronic annotation /// 0016020 // membrane // inferred from electronic annotation /// 0016021 // integral to membrane // inferred from electronic annotation	---	---
49287	240037_at	44.4675	92.8423	2.08787	1.06203	P	P	2012-10-29	R37132	Hs.65009	inositol 1,4,5-trisphosphate receptor interacting protein-like 1	ITPRIPL1	chr2q11.2	ENSG00000198885	150771	C9JNT4 /// F5H1L8 /// H7C0T2 /// Q6GPH6	---	0016020 // membrane // inferred from electronic annotation /// 0016021 // integral to membrane // inferred from electronic annotation	---	---
35617	226360_at	539.215	1125.12	2.08659	1.06114	P	P	2012-10-29	AK022809	Hs.604200	zinc and ring finger 3	ZNRF3	chr22q12.1	ENSG00000183579	84133	H0YFW2 /// Q96GS9 /// Q9ULT6	0006511 // ubiquitin-dependent protein catabolic process // inferred from mutant phenotype /// 0016055 // Wnt receptor signaling pathway // inferred from electronic annotation /// 0016567 // protein ubiquitination // inferred from direct assay /// 0090090 // negative regulation of canonical Wnt receptor signaling pathway // inferred from mutant phenotype /// 2000051 // negative regulation of non-…	0005886 // plasma membrane // inferred from electronic annotation /// 0005887 // integral to plasma membrane // inferred from direct assay /// 0016020 // membrane // inferred from electronic annotation /// 0016021 // integral to membrane // inferred from electronic annotation	0004842 // ubiquitin-protein ligase activity // inferred from direct assay /// 0005109 // frizzled binding // inferred from physical interaction /// 0005515 // protein binding // inferred from physical interaction /// 0008270 // zinc ion binding // inferred from electronic annotation /// 0016874 // ligase activity // inferred from electronic annotation /// 0046872 // metal ion binding // inferred…	---
23331	214031_s_at	43.0002	89.7227	2.08656	1.06113	P	P	2012-10-29	AI920979	Hs.411501	Keratin 7	KRT7	chr12q13.13	---	3855	B3KY79 /// E7ES34 /// F5GZD1 /// F8VZY5 /// P08729 /// Q3B834 /// Q3KNV1 /// Q96GE1	0006260 // DNA replication // inferred from direct assay /// 0006417 // regulation of translation // inferred from direct assay /// 0007010 // cytoskeleton organization // non-traceable author statement /// 0044419 // interspecies interaction between organisms // inferred from electronic annotation /// 0051325 // interphase // inferred from direct assay	0005634 // nucleus // inferred from direct assay /// 0005730 // nucleolus // inferred from direct assay /// 0005737 // cytoplasm // inferred from direct assay /// 0005737 // cytoplasm // inferred from electronic annotation /// 0005794 // Golgi apparatus // inferred from direct assay /// 0005882 // intermediate filament // non-traceable author statement /// 0005882 // intermediate filament // infe…	0005198 // structural molecule activity // non-traceable author statement /// 0005198 // structural molecule activity // inferred from electronic annotation /// 0005515 // protein binding // inferred from physical interaction	---
49752	240502_at	134.594	280.798	2.08627	1.06092	P	P	2012-10-29	AW015920	Hs.672284	---	---	---	---	---	---	---	---	---	---
29121	219836_at	479.389	999.444	2.08483	1.05993	P	P	2012-10-29	NM_024508	Hs.136912	zinc finger, BED-type containing 2	ZBED2	chr3q13.2	ENSG00000177494	79413	Q9BTP6	---	---	0003677 // DNA binding // inferred from electronic annotation /// 0046872 // metal ion binding // inferred from electronic annotation	---
47396	238146_at	62.5799	130.445	2.08446	1.05967	P	P	2012-10-29	AA836641	---	---	---	---	---	---	---	---	---	---	---
2239	1555325_s_at	299.061	623.272	2.08409	1.05942	P	P	2012-10-29	BC046206	Hs.489608	zinc finger protein 26-like /// zinc finger protein 26	LOC100287515 /// ZNF26	chr12q24.33	ENSG00000198393 /// ENSG00000236575	100287515 /// 7574	A8K5C8 /// F5GZ77 /// F5H2P7 /// F5H6R4 /// P17031 /// Q658Q3	0006351 // transcription, DNA-dependent // inferred from electronic annotation /// 0006355 // regulation of transcription, DNA-dependent // inferred from electronic annotation	0005622 // intracellular // inferred from electronic annotation /// 0005634 // nucleus // inferred from electronic annotation	0003676 // nucleic acid binding // inferred from electronic annotation /// 0003677 // DNA binding // inferred from electronic annotation /// 0008270 // zinc ion binding // inferred from electronic annotation /// 0046872 // metal ion binding // inferred from electronic annotation	---
29631	220346_at	204.093	425.34	2.08405	1.05939	P	P	2012-10-29	NM_025001	Hs.740700	methylenetetrahydrofolate dehydrogenase (NADP+ dependent) 2-like	MTHFD2L	chr4q13.3	ENSG00000163738	441024	F8W7P9 /// Q8IY64 /// Q9H903	0000105 // histidine biosynthetic process // inferred from electronic annotation /// 0006164 // purine nucleotide biosynthetic process // inferred from electronic annotation /// 0006730 // one-carbon metabolic process // inferred from electronic annotation /// 0008152 // metabolic process // inferred from electronic annotation /// 0008652 // cellular amino acid biosynthetic process // inferred fr…	0005739 // mitochondrion // inferred from electronic annotation /// 0005743 // mitochondrial inner membrane // inferred from electronic annotation /// 0016020 // membrane // inferred from electronic annotation	0000166 // nucleotide binding // inferred from electronic annotation /// 0003824 // catalytic activity // inferred from electronic annotation /// 0004477 // methenyltetrahydrofolate cyclohydrolase activity // inferred from electronic annotation /// 0004487 // methylenetetrahydrofolate dehydrogenase (NAD+) activity // inferred from electronic annotation /// 0004488 // methylenetetrahydrofolate deh…	---
21100	211782_at	152.349	317.454	2.08373	1.05917	P	P	2012-10-29	BC006170	Hs.460960	iduronate 2-sulfatase	IDS	chrXq28	ENSG00000010404	3423	B3KWA1 /// B4DGD7 /// B4DIX1 /// E5RHJ1 /// H0YB91 /// O60597 /// P22304	0008152 // metabolic process // inferred from electronic annotation	0005764 // lysosome // inferred from electronic annotation	0003824 // catalytic activity // inferred from electronic annotation /// 0004423 // iduronate-2-sulfatase activity // inferred from electronic annotation /// 0004423 // iduronate-2-sulfatase activity // traceable author statement /// 0008484 // sulfuric ester hydrolase activity // inferred from electronic annotation /// 0016787 // hydrolase activity // inferred from electronic annotation /// 0046…	---
42175	232921_at	93.3686	194.537	2.08354	1.05903	P	P	2012-10-29	AU145652	Hs.605380	KIAA1549	KIAA1549	chr7q34	ENSG00000122778	57670	P15056 /// Q6FII2 /// Q9HCM3	0000165 // MAPK cascade // inferred from electronic annotation /// 0000186 // activation of MAPKK activity // inferred from electronic annotation /// 0000186 // activation of MAPKK activity // traceable author statement /// 0006468 // protein phosphorylation // inferred from direct assay /// 0006468 // protein phosphorylation // inferred from electronic annotation /// 0006468 // protein phosphory…	0005624 // membrane fraction // inferred from electronic annotation /// 0005625 // soluble fraction // inferred from electronic annotation /// 0005634 // nucleus // inferred from direct assay /// 0005634 // nucleus // inferred from electronic annotation /// 0005737 // cytoplasm // inferred from direct assay /// 0005737 // cytoplasm // inferred from electronic annotation /// 0005829 // cytosol // …	0000166 // nucleotide binding // inferred from electronic annotation /// 0004672 // protein kinase activity // inferred from direct assay /// 0004672 // protein kinase activity // inferred from electronic annotation /// 0004672 // protein kinase activity // traceable author statement /// 0004674 // protein serine/threonine kinase activity // inferred from direct assay /// 0004674 // protein serin…	MAPK_Cascade // GenMAPP
22565	213263_s_at	681.448	1418.63	2.08178	1.05782	P	P	2012-10-29	AW025150	Hs.546271	poly(rC) binding protein 2	PCBP2	chr12q13.12-q13.13	ENSG00000197111	5094	B4DRD7 /// B4DXP5 /// G3V0E8 /// H3BSS4 /// Q15366 /// Q59HD4	0000398 // nuclear mRNA splicing, via spliceosome // traceable author statement /// 0008380 // RNA splicing // traceable author statement /// 0009615 // response to virus // inferred from electronic annotation /// 0010467 // gene expression // traceable author statement /// 0016071 // mRNA metabolic process // non-traceable author statement /// 0032480 // negative regulation of type I interferon …	0005634 // nucleus // inferred from direct assay /// 0005634 // nucleus // non-traceable author statement /// 0005634 // nucleus // inferred from electronic annotation /// 0005654 // nucleoplasm // traceable author statement /// 0005730 // nucleolus // inferred from direct assay /// 0005737 // cytoplasm // inferred from direct assay /// 0005737 // cytoplasm // non-traceable author statement /// 0…	0003677 // DNA binding // inferred from electronic annotation /// 0003723 // RNA binding // inferred from direct assay /// 0003723 // RNA binding // inferred from electronic annotation /// 0005515 // protein binding // inferred from physical interaction /// 0019899 // enzyme binding // inferred from physical interaction /// 0031625 // ubiquitin protein ligase binding // inferred from physical int…	---
52804	243553_x_at	63.5785	132.339	2.0815	1.05762	P	P	2012-10-29	R59353	Hs.486228	TRAF3IP2 antisense RNA 1 (non-protein coding)	TRAF3IP2-AS1	chr6q21	---	643749	---	---	---	---	---
39488	230233_at	19.3425	40.2543	2.08114	1.05737	P	P	2012-10-29	BF110534	Hs.480068	---	---	---	---	---	D6RE71 /// Q0VAM2 /// Q8N437	0007264 // small GTPase mediated signal transduction // inferred from electronic annotation /// 0051056 // regulation of small GTPase mediated signal transduction // inferred from electronic annotation	0005622 // intracellular // inferred from electronic annotation /// 0005768 // endosome // inferred from electronic annotation /// 0005769 // early endosome // inferred from electronic annotation /// 0005770 // late endosome // inferred from electronic annotation	0005085 // guanyl-nucleotide exchange factor activity // inferred from electronic annotation /// 0005088 // Ras guanyl-nucleotide exchange factor activity // inferred from direct assay	---
29758	220473_s_at	169.4	352.465	2.08066	1.05704	P	P	2012-10-29	NM_014150	Hs.278945	zinc finger, CCHC domain containing 4	ZCCHC4	chr4p15.2	ENSG00000168228	29063	E7EX55 /// H0Y8V8 /// Q9H5U6 /// Q9NZY3	0032259 // methylation // inferred from electronic annotation	---	0003676 // nucleic acid binding // inferred from electronic annotation /// 0008168 // methyltransferase activity // inferred from electronic annotation /// 0008270 // zinc ion binding // inferred from electronic annotation /// 0016740 // transferase activity // inferred from electronic annotation /// 0046872 // metal ion binding // inferred from electronic annotation	---
48098	238848_at	108.329	225.296	2.07973	1.05639	P	P	2012-10-29	BF750565	Hs.270851	OTU domain containing 4	OTUD4	chr4q31.21	ENSG00000164164	54726	A0PJA7 /// D6RA27 /// D6RI06 /// G3V0I6 /// Q01804	---	---	---	---
33894	224634_at	1684.74	3502.74	2.0791	1.05596	P	P	2012-10-29	AI911518	Hs.193832	G patch domain containing 4	GPATCH4	chr1q22	ENSG00000160818	54865	A8KAG1 /// B4DVU2 /// E9PAV9 /// E9PPY4 /// F2Z3C6 /// F8W895 /// Q5T3I0	---	---	0003676 // nucleic acid binding // inferred from electronic annotation	---
14406	204958_at	177.155	368.284	2.07888	1.05581	P	P	2012-10-29	NM_004073	Hs.632415	polo-like kinase 3	PLK3	chr1p34.1	ENSG00000173846	1263	Q59ED6 /// Q9H4B4	0000082 // G1/S transition of mitotic cell cycle // inferred from mutant phenotype /// 0000084 // S phase of mitotic cell cycle // inferred from mutant phenotype /// 0000086 // G2/M transition of mitotic cell cycle // traceable author statement /// 0000122 // negative regulation of transcription from RNA polymerase II promoter // inferred from direct assay /// 0000302 // response to reactive oxyg…	0005634 // nucleus // inferred from direct assay /// 0005634 // nucleus // inferred from electronic annotation /// 0005730 // nucleolus // inferred from direct assay /// 0005730 // nucleolus // inferred from electronic annotation /// 0005737 // cytoplasm // inferred from direct assay /// 0005737 // cytoplasm // inferred from electronic annotation /// 0005794 // Golgi apparatus // inferred from el…	0000166 // nucleotide binding // inferred from electronic annotation /// 0002039 // p53 binding // inferred from direct assay /// 0004672 // protein kinase activity // inferred from electronic annotation /// 0004674 // protein serine/threonine kinase activity // inferred from direct assay /// 0004674 // protein serine/threonine kinase activity // inferred from electronic annotation /// 0004674 //…	---
3866	1557756_a_at	90.0475	187.069	2.07745	1.05482	P	P	2012-10-29	AW028337	Hs.162889	centrosomal protein 128kDa	CEP128	chr14q31.1	ENSG00000100629	145508	G3V3F4 /// G3V3U2 /// G3V4J9 /// G9BAV9 /// H0YIZ9 /// H0YJD7 /// H0YJE3 /// H0YJH2 /// Q6ZU80 /// Q86TS1 /// Q8N3Z7 /// Q9ULA4	---	0000922 // spindle pole // inferred from direct assay /// 0000922 // spindle pole // inferred from electronic annotation /// 0005737 // cytoplasm // inferred from electronic annotation /// 0005814 // centriole // inferred from direct assay /// 0005814 // centriole // inferred from electronic annotation /// 0005856 // cytoskeleton // inferred from electronic annotation	---	---
39336	230081_at	41.8889	86.992	2.07673	1.05432	P	P	2012-10-29	AI694325	Hs.145404	phosphatidylinositol-specific phospholipase C, X domain containing 3	PLCXD3	chr5p13.1	ENSG00000182836	345557	B3KXD1 /// Q63HM9	0006629 // lipid metabolic process // inferred from electronic annotation /// 0007165 // signal transduction // inferred from electronic annotation /// 0016042 // lipid catabolic process // inferred from electronic annotation /// 0035556 // intracellular signal transduction // inferred from electronic annotation	0005622 // intracellular // inferred from electronic annotation	0004629 // phospholipase C activity // inferred from electronic annotation /// 0004871 // signal transducer activity // inferred from electronic annotation /// 0008081 // phosphoric diester hydrolase activity // inferred from electronic annotation /// 0016787 // hydrolase activity // inferred from electronic annotation	---
16601	207154_at	105.345	218.736	2.07638	1.05407	P	P	2012-10-29	NM_001362	Hs.49322	deiodinase, iodothyronine, type III	DIO3	chr14q32	ENSG00000197406	1735	A8K8E5 /// P55073 /// Q86TU3	0006590 // thyroid hormone generation // traceable author statement /// 0034641 // cellular nitrogen compound metabolic process // traceable author statement /// 0042446 // hormone biosynthetic process // inferred from electronic annotation /// 0044281 // small molecule metabolic process // traceable author statement /// 0055114 // oxidation-reduction process // inferred from electronic annotation	0005768 // endosome // inferred from electronic annotation /// 0005886 // plasma membrane // traceable author statement /// 0005886 // plasma membrane // inferred from electronic annotation /// 0010008 // endosome membrane // inferred from electronic annotation /// 0016020 // membrane // inferred from electronic annotation /// 0016021 // integral to membrane // inferred from electronic annotation	0004800 // thyroxine 5'-deiodinase activity // non-traceable author statement /// 0004800 // thyroxine 5'-deiodinase activity // inferred from electronic annotation /// 0016491 // oxidoreductase activity // inferred from electronic annotation /// 0033798 // thyroxine 5-deiodinase activity // inferred from electronic annotation	---
3426	1557079_at	109.829	227.713	2.07335	1.05196	P	P	2012-10-29	AI753143	Hs.732264	Integrin, beta-like 1 (with EGF-like repeat domains)	ITGBL1	chr13q33	---	9358	B3KTP1 /// B4DN32 /// B4DQ02 /// F5GZX0 /// O14549 /// O95965	0007155 // cell adhesion // traceable author statement /// 0007155 // cell adhesion // inferred from electronic annotation /// 0007160 // cell-matrix adhesion // inferred from electronic annotation /// 0007229 // integrin-mediated signaling pathway // inferred from electronic annotation	0005576 // extracellular region // inferred from electronic annotation /// 0008305 // integrin complex // inferred from electronic annotation	0004872 // receptor activity // inferred from electronic annotation /// 0005102 // receptor binding // inferred from electronic annotation	---
493	1552946_at	127.39	264.103	2.07318	1.05184	P	P	2012-10-29	NM_153608	Hs.511883	zinc finger protein 114	ZNF114	chr19q13.33	ENSG00000178150	163071	Q8N4J1 /// Q8NC26	0006351 // transcription, DNA-dependent // inferred from electronic annotation /// 0006355 // regulation of transcription, DNA-dependent // inferred from electronic annotation	0005622 // intracellular // inferred from electronic annotation /// 0005634 // nucleus // inferred from electronic annotation	0003676 // nucleic acid binding // inferred from electronic annotation /// 0003677 // DNA binding // inferred from electronic annotation /// 0008270 // zinc ion binding // inferred from electronic annotation /// 0046872 // metal ion binding // inferred from electronic annotation	---
13463	204015_s_at	1148.63	2379.49	2.07159	1.05074	P	P	2012-10-29	BC002671	Hs.417962	dual specificity phosphatase 4	DUSP4	chr8p12-p11	ENSG00000120875	1846	G5E930 /// Q13115 /// Q13649	0000165 // MAPK cascade // traceable author statement /// 0000188 // inactivation of MAPK activity // not recorded /// 0001706 // endoderm formation // not recorded /// 0002224 // toll-like receptor signaling pathway // traceable author statement /// 0002755 // MyD88-dependent toll-like receptor signaling pathway // traceable author statement /// 0002756 // MyD88-independent toll-like receptor si…	0005625 // soluble fraction // inferred from electronic annotation /// 0005634 // nucleus // traceable author statement /// 0005634 // nucleus // inferred from electronic annotation /// 0005654 // nucleoplasm // traceable author statement	0004721 // phosphoprotein phosphatase activity // inferred from electronic annotation /// 0004725 // protein tyrosine phosphatase activity // inferred from electronic annotation /// 0008138 // protein tyrosine/serine/threonine phosphatase activity // inferred from electronic annotation /// 0008330 // protein tyrosine/threonine phosphatase activity // inferred from electronic annotation /// 000833…	---
5411	1560536_at	105.106	217.715	2.07139	1.0506	P	P	2012-10-29	BC035759	Hs.664535	---	---	---	ENSG00000263235	---	---	---	---	---	---
9321	1569601_at	55.3863	114.524	2.06773	1.04805	P	P	2012-10-29	BF106979	Hs.684500	---	---	---	---	---	---	---	---	---	---
660	1553177_at	18.8476	38.9523	2.0667	1.04733	P	P	2012-10-29	BC022407	Hs.350581	SH2 domain containing 1B	SH2D1B	chr1q23.3	ENSG00000198574	117157	O14796	0002366 // leukocyte activation involved in immune response // inferred from sequence or structural similarity /// 0002717 // positive regulation of natural killer cell mediated immunity // inferred from sequence or structural similarity /// 0045089 // positive regulation of innate immune response // inferred from sequence or structural similarity	0005622 // intracellular // inferred from direct assay	0030674 // protein binding, bridging // traceable author statement	---
35253	225996_at	76.758	158.618	2.06647	1.04717	P	P	2012-10-29	AV709727	Hs.21380	LON peptidase N-terminal domain and ring finger 2	LONRF2	chr2q11.2	ENSG00000170500	164832	B7ZKY9 /// Q1L5Z9	0006508 // proteolysis // inferred from electronic annotation	---	0004176 // ATP-dependent peptidase activity // inferred from electronic annotation /// 0008270 // zinc ion binding // inferred from electronic annotation /// 0046872 // metal ion binding // inferred from electronic annotation	---
13604	204156_at	237.684	491.051	2.06599	1.04683	P	P	2012-10-29	AA044154	Hs.167451	SIK family kinase 3	SIK3	chr11q23.3	ENSG00000160584	23387	A1A5A8 /// A1A5A9 /// H0Y4E8 /// Q0IJ40 /// Q9Y2K2	0006468 // protein phosphorylation // inferred from direct assay /// 0006468 // protein phosphorylation // inferred from electronic annotation /// 0016310 // phosphorylation // inferred from electronic annotation	0005737 // cytoplasm // inferred from electronic annotation	0000166 // nucleotide binding // inferred from electronic annotation /// 0000287 // magnesium ion binding // inferred from direct assay /// 0004672 // protein kinase activity // inferred from electronic annotation /// 0004674 // protein serine/threonine kinase activity // inferred from direct assay /// 0004674 // protein serine/threonine kinase activity // inferred from electronic annotation /// …	---
15829	206382_s_at	334.026	689.89	2.06538	1.04641	P	P	2012-10-29	NM_001709	Hs.502182	brain-derived neurotrophic factor	BDNF	chr11p13	ENSG00000176697	627	E9PMP3 /// P23560 /// Q304R1 /// Q6T2C9 /// Q6YNR1 /// Q969N8 /// Q96TC2	0001657 // ureteric bud development // inferred from electronic annotation /// 0006916 // anti-apoptosis // inferred from electronic annotation /// 0007399 // nervous system development // traceable author statement /// 0007406 // negative regulation of neuroblast proliferation // inferred from electronic annotation /// 0007411 // axon guidance // inferred from electronic annotation /// 0007412 /…	0005576 // extracellular region // inferred from electronic annotation /// 0016023 // cytoplasmic membrane-bounded vesicle // inferred from electronic annotation	0005102 // receptor binding // inferred from electronic annotation /// 0008083 // growth factor activity // inferred from electronic annotation /// 0008083 // growth factor activity // traceable author statement	---
1784	1554726_at	250.276	516.516	2.06379	1.04529	P	P	2012-10-29	AY099353	Hs.599798	zinc finger protein 655	ZNF655	chr7q22.1	ENSG00000197343	79027	A6NGD3 /// B3KVJ1 /// C9IYG2 /// C9J0V9 /// C9J9R2 /// C9JNK1 /// C9JS03 /// C9JUB9 /// F8WCS2 /// F8WDU5 /// F8WE52 /// F8WEB1 /// F8WEM9 /// Q68DU4 /// Q8N720 /// Q96MB4	0006351 // transcription, DNA-dependent // inferred from electronic annotation /// 0006355 // regulation of transcription, DNA-dependent // inferred from electronic annotation /// 0007346 // regulation of mitotic cell cycle // inferred from expression pattern /// 0051318 // G1 phase // inferred from expression pattern	0005622 // intracellular // inferred from electronic annotation /// 0005634 // nucleus // inferred from direct assay /// 0005634 // nucleus // inferred from electronic annotation /// 0005730 // nucleolus // inferred from direct assay /// 0005737 // cytoplasm // inferred from direct assay	0003676 // nucleic acid binding // inferred from electronic annotation /// 0003677 // DNA binding // inferred from electronic annotation /// 0005515 // protein binding // inferred from physical interaction /// 0008270 // zinc ion binding // inferred from electronic annotation /// 0046872 // metal ion binding // inferred from electronic annotation	---
39351	230096_at	28.0702	57.8442	2.06069	1.04313	P	P	2012-10-29	BF590769	Hs.737080	---	---	---	ENSG00000227856 /// ENSG00000235663 /// ENSG00000235765 /// ENSG00000236912 /// ENSG00000238017	---	---	---	---	---	---
1256	1553994_at	416.109	857.291	2.06025	1.04282	P	P	2012-10-29	BC015940	Hs.153952	5'-nucleotidase, ecto (CD73)	NT5E	chr6q14-q21	ENSG00000135318	4907	B2RBH2 /// B3KQK1 /// E9PGM0 /// H0Y3X5 /// H0Y7R7 /// P21589 /// Q53Z63 /// Q6NZX3 /// Q96B60	0006144 // purine base metabolic process // traceable author statement /// 0006164 // purine nucleotide biosynthetic process // inferred from electronic annotation /// 0006195 // purine nucleotide catabolic process // traceable author statement /// 0006196 // AMP catabolic process // inferred from electronic annotation /// 0006206 // pyrimidine base metabolic process // traceable author statement…	0005624 // membrane fraction // inferred from electronic annotation /// 0005624 // membrane fraction // traceable author statement /// 0005737 // cytoplasm // inferred from direct assay /// 0005886 // plasma membrane // inferred from direct assay /// 0005886 // plasma membrane // traceable author statement /// 0005886 // plasma membrane // inferred from electronic annotation /// 0016020 // membra…	0000166 // nucleotide binding // inferred from electronic annotation /// 0008198 // ferrous iron binding // inferred from electronic annotation /// 0008253 // 5'-nucleotidase activity // not recorded /// 0008253 // 5'-nucleotidase activity // inferred from electronic annotation /// 0008253 // 5'-nucleotidase activity // traceable author statement /// 0016787 // hydrolase activity // inferred from…	---
45144	235894_at	49.32	101.564	2.05929	1.04215	P	P	2012-10-29	AW444899	Hs.662796	---	---	---	---	---	---	---	---	---	---
11105	201656_at	5303.66	10914.4	2.05789	1.04117	P	P	2012-10-29	NM_000210	Hs.133397	integrin, alpha 6	ITGA6	chr2q31.1	ENSG00000091409	3655	C9JK10 /// C9JXX7 /// G5E9H1 /// H7BZ97 /// P23229	0007044 // cell-substrate junction assembly // traceable author statement /// 0007155 // cell adhesion // inferred from electronic annotation /// 0007160 // cell-matrix adhesion // inferred from electronic annotation /// 0007229 // integrin-mediated signaling pathway // inferred from electronic annotation /// 0007596 // blood coagulation // traceable author statement /// 0010811 // positive regul…	0005604 // basement membrane // inferred from electronic annotation /// 0005886 // plasma membrane // inferred from direct assay /// 0005886 // plasma membrane // traceable author statement /// 0005886 // plasma membrane // inferred from electronic annotation /// 0005913 // cell-cell adherens junction // inferred from electronic annotation /// 0008305 // integrin complex // inferred from electron…	0004872 // receptor activity // inferred from electronic annotation /// 0005178 // integrin binding // inferred from electronic annotation /// 0005515 // protein binding // inferred from physical interaction /// 0032403 // protein complex binding // inferred from electronic annotation /// 0043236 // laminin binding // inferred from electronic annotation	Integrin-mediated_cell_adhesion_KEGG // GenMAPP
39181	229926_at	563.431	1158.11	2.05545	1.03946	P	P	2012-10-29	AI633738	---	microRNA 3682	MIR3682	---	---	100500850	---	---	---	---	---
18624	209209_s_at	628.544	1291.07	2.05407	1.03848	P	P	2012-10-29	AW469573	Hs.509343	fermitin family member 2	FERMT2	chr14q22.1	ENSG00000073712	10979	A8K6S3 /// G3V281 /// G3V379 /// G3V3J0 /// G3V5R2 /// H0YJ34 /// H0YJB6 /// Q96AC1	0007155 // cell adhesion // non-traceable author statement /// 0007155 // cell adhesion // inferred from electronic annotation /// 0008360 // regulation of cell shape // inferred from electronic annotation /// 0030036 // actin cytoskeleton organization // non-traceable author statement /// 0034329 // cell junction assembly // traceable author statement	0001725 // stress fiber // non-traceable author statement /// 0001725 // stress fiber // inferred from electronic annotation /// 0005634 // nucleus // inferred from direct assay /// 0005730 // nucleolus // inferred from direct assay /// 0005737 // cytoplasm // inferred from electronic annotation /// 0005829 // cytosol // traceable author statement /// 0005856 // cytoskeleton // inferred from elec…	0005543 // phospholipid binding // inferred from electronic annotation	---
15391	205943_at	64.1205	131.632	2.05289	1.03766	P	P	2012-10-29	NM_005651	Hs.183671	tryptophan 2,3-dioxygenase	TDO2	chr4q31-q32	ENSG00000151790 /// ENSG00000262635	6999	D6RA50 /// D6RB68 /// P48775	0006568 // tryptophan metabolic process // inferred from electronic annotation /// 0006569 // tryptophan catabolic process // traceable author statement /// 0006569 // tryptophan catabolic process // inferred from electronic annotation /// 0019441 // tryptophan catabolic process to kynurenine // inferred from electronic annotation /// 0019442 // tryptophan catabolic process to acetyl-CoA // infer…	0005625 // soluble fraction // inferred from electronic annotation /// 0005829 // cytosol // traceable author statement	0004833 // tryptophan 2,3-dioxygenase activity // traceable author statement /// 0004833 // tryptophan 2,3-dioxygenase activity // inferred from electronic annotation /// 0005506 // iron ion binding // inferred from electronic annotation /// 0016491 // oxidoreductase activity // inferred from electronic annotation /// 0016597 // amino acid binding // inferred from electronic annotation /// 001670…	---
52999	243748_at	18.1576	37.2723	2.05271	1.03753	P	P	2012-10-29	AI457449	---	---	---	---	---	---	---	---	---	---	---
48379	239129_at	29.5212	60.5894	2.0524	1.03731	P	P	2012-10-29	AA521218	Hs.657657	---	---	---	---	---	---	---	---	---	---
2814	1556151_at	1695.12	3478.36	2.05198	1.03702	P	P	2012-10-29	AI077660	Hs.42217	Integrin alpha FG-GAP repeat containing 1	ITFG1	chr16q12.1	---	81533	B4DHQ9 /// B4DSA2 /// B4DXC2 /// F5GXC5 /// H3BQ64 /// H3BUJ1 /// I3L1X7 /// Q8TB96	---	0005576 // extracellular region // inferred from electronic annotation /// 0016020 // membrane // inferred from electronic annotation /// 0016021 // integral to membrane // inferred from electronic annotation	---	---
13327	203879_at	331.18	677.96	2.0471	1.03358	P	P	2012-10-29	U86453	Hs.518451	phosphoinositide-3-kinase, catalytic, delta polypeptide	PIK3CD	chr1p36.2	ENSG00000171608	5293	A7E2E0 /// B2RAH3 /// B4E0L4 /// B7ZM44 /// F5H807 /// G1FFP1 /// H9KV58 /// O00329 /// O00334 /// Q1WIQ9 /// Q1WIR0 /// Q59HC4 /// Q5SR50	0001779 // natural killer cell differentiation // traceable author statement /// 0001782 // B cell homeostasis // inferred from electronic annotation /// 0001816 // cytokine production // traceable author statement /// 0002250 // adaptive immune response // traceable author statement /// 0002551 // mast cell chemotaxis // traceable author statement /// 0002679 // respiratory burst involved in def…	0005829 // cytosol // traceable author statement /// 0005886 // plasma membrane // traceable author statement /// 0005942 // phosphatidylinositol 3-kinase complex // non-traceable author statement	0000166 // nucleotide binding // inferred from electronic annotation /// 0005524 // ATP binding // inferred from electronic annotation /// 0016301 // kinase activity // inferred from electronic annotation /// 0016303 // 1-phosphatidylinositol-3-kinase activity // non-traceable author statement /// 0016740 // transferase activity // inferred from electronic annotation /// 0016772 // transferase ac…	G13_Signaling_Pathway // GenMAPP
22588	213286_at	209.642	429.099	2.04682	1.03339	P	P	2012-10-29	BF445199	Hs.435231	zinc finger RNA binding protein	ZFR	chr5p13.3	ENSG00000056097	51663	A8K849 /// B2RNR6 /// B3KP82 /// B3KVS4 /// B5MEH6 /// H0Y8W1 /// Q05D65 /// Q96KR1	0007275 // multicellular organismal development // inferred from electronic annotation	0005622 // intracellular // inferred from electronic annotation /// 0005634 // nucleus // inferred from direct assay /// 0005634 // nucleus // inferred from electronic annotation /// 0005694 // chromosome // inferred from electronic annotation /// 0005730 // nucleolus // inferred from direct assay /// 0005737 // cytoplasm // inferred from electronic annotation	0003676 // nucleic acid binding // inferred from electronic annotation /// 0003677 // DNA binding // inferred from electronic annotation /// 0003723 // RNA binding // inferred from electronic annotation /// 0005515 // protein binding // inferred from physical interaction /// 0008270 // zinc ion binding // inferred from electronic annotation	Circadian_Exercise // GenMAPP
32691	223413_s_at	2169.78	4434.47	2.04374	1.03121	P	P	2012-10-29	AW958593	Hs.425427	Ly1 antibody reactive homolog (mouse)	LYAR	chr4p16.3	ENSG00000145220	55646	A8K3Y5 /// D6RDJ1 /// Q9NX58	---	0005634 // nucleus // inferred from electronic annotation /// 0005730 // nucleolus // inferred from direct assay /// 0005730 // nucleolus // inferred from electronic annotation	0046872 // metal ion binding // inferred from electronic annotation	---
34258	224999_at	3204.68	6548.55	2.04343	1.03099	P	P	2012-10-29	BE878463	Hs.488293	epidermal growth factor receptor	EGFR	chr7p12	ENSG00000146648	1956	A2VCQ7 /// A8K2T7 /// A9CB80 /// B6RC65 /// B6RC66 /// B7Z2I3 /// C9JYS6 /// E2I6F5 /// E7BSV0 /// E9PFD7 /// F1JTL6 /// F2YGG7 /// F8W704 /// H0Y3N3 /// P00533 /// Q147T7 /// Q2TTR7 /// Q504U8 /// Q59FL8 /// Q68GS6	0000165 // MAPK cascade // non-traceable author statement /// 0000186 // activation of MAPKK activity // non-traceable author statement /// 0000902 // cell morphogenesis // inferred from electronic annotation /// 0001503 // ossification // non-traceable author statement /// 0001892 // embryonic placenta development // inferred from electronic annotation /// 0001942 // hair follicle development //…	0000139 // Golgi membrane // inferred from electronic annotation /// 0005576 // extracellular region // inferred from electronic annotation /// 0005615 // extracellular space // non-traceable author statement /// 0005622 // intracellular // inferred from electronic annotation /// 0005634 // nucleus // inferred from direct assay /// 0005634 // nucleus // inferred from electronic annotation /// 000…	0000166 // nucleotide binding // inferred from electronic annotation /// 0003690 // double-stranded DNA binding // non-traceable author statement /// 0004672 // protein kinase activity // inferred from electronic annotation /// 0004709 // MAP kinase kinase kinase activity // non-traceable author statement /// 0004713 // protein tyrosine kinase activity // inferred from direct assay /// 0004713 //…	---
[truncated: 54,148 more rows]
